# Supplementary material for: Natural genetic variation in Arabidopsis thaliana defense metabolism genes modulates field fitness
Source: eLife. 2015 Apr 13;4:e05604. doi: 10.7554/eLife.05604 (PMC4396512; doi:10.7554/eLife.05604)
Supplement: Figure 2—source data 1. — Shown are the province/city and country of origin and corresponding latitude and longitude coordinates for 144 Arabidopsis accessions along with their GSL haplotypes. See Figure 2 legend for full details. DOI: http://dx.doi.org/10.7554/eLife.05604.024 [file elife05604s001.xlsx]

## Sheet: Sheet1
Accession	Province/City of Origin	Country	GSL Haplotype	Latitude	Longitude
Aa-0	Aua, Rhon	Germany	myb29	50.92	9.57
Ag-0	Argentat	France	AOP2	45	1.3
An-1	Antwerpen	Belgium	AOP2	50.3	5.3
Ang-0	Angleur, Province de Liege	Belgium	AOP2	50.3	5.3
Bay-0	Bayreuth	Germany	gsm1/AOP3	49	11
BG2	Seattle, WA	USA	AOP2	47.65	-122.31
Bil-5	Billaberget	Sweden	gsm1/AOP2	63.32	18.48
Bil-7	Billaberget	Sweden	gsm1/AOP2	63.32	18.48
Bor-1	Borky	Czech Republic	gsm1/AOP3	49.4	16.23
Bor-4	Borky	Czech Republic	gsm1/AOP3	49.4	16.23
Br-0	Brunn	Czech Republic	AOP2	49.2	16.62
Bur-0	Burren	Ireland	AOP2	53.03	-9.1
C24	Combria	Portugal	AOP2	40.23	-8.45
Can-0	Canary Islands	Spain	gsm1/AOP2	29.21	-13.48
Cen-0	Caen	France	AOP2	49	0.5
CIBC17	Ascot	United Kingdom	gsm1/AOP2	51.41	-0.64
CIBC5	Ascot	England	AOP2	51.41	-0.67
Col-0	Columbia, MO	USA	Col-0	38.95	-92.33
CS22491	Konchezero	Russia	myb28/gsm1/AOP2	62.07	34.01
Cvi-0	Cape Verde Islands	Cape Verde	myb28/AOP2/gsoh	15.11	-23.62
Da-0	Darmstadt	Germany	myb29	49.87	8.65
Dem-4	De Motte, IN	USA	gsm1/AOP2	41.19	-87.19
Dra-1	Drahonin	Czech Republic	gsm1/AOP3	49.41	16.28
Dra2-1	Drahonin	Czech Republic	gsm1/AOP3	49.41	16.28
Dra3-1	Drahonin	Czech Republic	gsm1/AOP3	49.41	16.28
Duk	Duk	Czech Republic	gsm1/AOP3	49.1	16.2
Eden-1	Eden	Sweden	gsm1/AOP2	63.6667	17.0167
Eden-2	Eden	Sweden	gsm1/AOP2	63.6667	17.0167
Edi-0	Edinburgh	United Kingdom	gsm1/AOP2	55.95	-3.16
Eds-1	Unknown	Sweden	gsm1/AOP2	62.9	18.4
Ei-2	Eifel	Germany	gsm1/AOP2	50.4	7.23
Ep-0	Eppenheim	Germany	Col-0	50.17	8.39
Est-1	Estland	Russia	myb29	58.3	25.3
Fab-2	Faberget	Sweden	gsm1/AOP2	63.0167	18.325
Fab-4	Faberget	Sweden	gsm1/AOP2	63.0167	18.325
Fei-0	St. Maria d. Feiria	Portugal	AOP2	40.5	-8.32
Ga-0	Gabelstein	Germany	gsm1/AOP2	50.3	8
Ge-0	Geneva	Switzerland	myb29/AOP2	46.5	6.08
Gie-0	Beiben	Germany	myb28/gsm1/AOP3	50.58	8.68
Got-22	Gottingen	Germany	gsm1/AOP2	51.53	9.94
Got-7	Gottingen	Germany	myb28/gsm1/AOP2	51.53	9.94
Gr-1	Graz	Austria	gsm1/AOP3	47	15.5
Gu-0	Gleuckingen	Germany	gsox	50.3919	8.00808
Gy-0	La Miniere	France	AOP2	49	2
Ha-0	Hannover	Germany	myb29/gsm1/AOP2	52.37	9.74
Hod	Hodonin	Czech Republic	gsm1/AOP2	48.8	17.1
Hov2-1	Unknown	Sweden	AOP2	56.1	13.74
HR-10	Ascot	England	AOP2	51.41	-0.67
HR-5	Ascot	England	AOP2	51.41	-0.67
Is-0	Isenburg	Germany	myb29	50.5	7.5
Ka-0	Karnten	Austria	gsm1/AOP3	47	14
Kas-2	Kashmir	India	myb28/AOP2	33.45	76.24
Kin-0	Kindalville, MI	USA	AOP2	43.69	-85.01
Knox-10	Knox, IN	USA	gsm1/AOP2	41.28	-86.62
Knox-18	Knox, IN	USA	gsm1/AOP2	41.28	-86.62
Kondara	Khurmatov	Tadjikistan	gsm1/AOP2	38.48	68.49
KZ1	Karagandy	Kazakhstan	gsm1/AOP2	48	71
KZ9	Karagandy	Kazakhstan	gsm1/AOP2	48	71
Lc-0	Loch Ness	United Kingdom	AOP2	57	-4
Ler-1	Landsberg	Germany	gsm1/AOP3	47.98	10.87
Liarum	Liarum	Sweden	gsm1/AOP2	55.95	13.82
Lis-1	Lis	Sweden	gsm1/AOP2	56.15	15.79
Ll-0	Liagostera	Spain	gsox	41.59	2.49
Lom1-1	Unknown	Sweden	myb29/gsm1/AOP3	56.09	13.9
Lov-1	Lovvik	Sweden	gsm1/AOP2	58.22	16.78
Lov-5	Lovvik	Sweden	gsm1/AOP2	58.22	16.78
Lp1-1	Lipovec	Czech Republic	gsm1/AOP3	49.23	16.48
Lp2-6	Lipovec	Czech Republic	gsm1/AOP3	49.38	16.81
Lu-1	Lund	Sweden	gsm1/AOP3	55.71	13.2
Lz-0	Lezoux	France	gsm1/AOP3	46	3.3
Mir-0	Miramare	Italy	AOP2	44	12.37
Mr-0	Monte	Italy	gsm1/AOP2	44.15	9.65
Mrk-0	Markt	Germany	gsm1/AOP2	49	9.3
Ms-0	Moscow	Russia	gsm1/AOP2	55.75	37.62
Mt-0	Martuba	Libya	gsox	32.57	22.76
Mz-0	Merzhausen	Germany	gsox	47.97	7.83
Na-1	Nantes	France	myb29/gsm1	47.5	1.5
Nd-1	Niederzenz	Germany	gsm1/AOP3	47.4024	8.17463
NFA-10	Ascot	England	AOP2	51.41	-0.67
NFA-8	Ascot	England	AOP2	51.41	-0.67
Nok-3	Noordwijk	Netherlands	gsm1/AOP2	52.24	4.45
Omo2-1	Ostra Mocklo	Sweden	gsm1/AOP2	56.15	15.77
Omo2-3	Ostra Mocklo	Sweden	gsm1/AOP2	56.15	15.77
Or-0	Oranienstein	Germany	myb29	50.38	8.01
Ost-0	Osthammar	Sweden	gsm1/AOP2	60.25	18.37
Oy-0	Oystese	Norway	myb29/gsm1	60.23	6.13
Per-1	Perm	Russia	myb29/gsm1	58	56.32
Petergof	Petergof	Russia	gsm1/AOP3	59	29
Pna-10	Benton Harbor, MI	USA	gsm1/AOP2	42.09	-86.33
Pna-17	Benton Harbor, MI	USA	gsm1/AOP2	42.09	-86.33
Pog-0	Point Grey, British Columbia	Canada	AOP2	49.2408	-123.173
Pro-0	Proaza	Spain	AOP2/gsoh	43.26	-6.01
Pu2-23	Prudka	Czech Republic	gsm1/AOP2	49.42	16.36
Pu2-7	Prudka	Czech Republic	gsm1/AOP2	49.42	16.36
Pu2-8	Prudka	Czech Republic	gsm1/AOP2	49.42	16.36
Ra-0	Randan, Puy-de-Dome	France	gsm1/AOP3	46.02	3.36
Rak-2	Raksice	Czech Republic	gsm1/AOP3	49	16
Ren-1	Rennes	France	AOP2	48.5	-1.41
Ren-11	Rennes	France	AOP2	48.11	-1.68
Rev-1	Revenga	Sweden	Col-0	55.69	13.45
Rmx-A02	St. Joseph, MI	USA	gsm1/AOP2	42.04	-86.51
Rmx-A180	St. Joseph, MI	USA	gsm1/AOP2	42.0981	-86.4842
RRS-10	North Liberty, IN	USA	gsm1/AOP2	41.56	-86.43
RRS-7	North Liberty, IN	USA	gsm1/AOP2	41.56	-86.43
Rsch-4	Rschew	Russia	gsm1/AOP3	56.3	34
Rubezhnoe-1	Rubezhnoe	Ukraine	gsm1/AOP2	49	38.28
San-2	Sandakra	Sweden	myb29	56.07	13.74
Sap-0	Slapy	Czech Republic	gsm1/AOP3	49.49	14.24
Se-0	San Eleno	Spain	myb28/gsox	38.3333	-3.53333
Sha	Pamiro-Alay	Tadjikistan	AOP2/gsoh	38.35	68.48
Sorbo	Sorbo	Tadjikistan	AOP2/gsoh	38.35	68.48
Spr1-2	Spratteboda	Sweden	gsm1/AOP2	56.3163	16.0353
Spr1-6	Spratteboda	Sweden	gsm1/AOP2	56.3163	16.0353
Sq-1	Ascot	United Kingdom	AOP2	51.41	-0.64
Sq-8	Ascot	England	gsm1/AOP3	51.41	-0.67
St-0	Stockholm	Sweden	gsm1/AOP3	59	18
Ste-0	Stendal	Germany	myb29/gsm1/AOP2	52.61	11.86
Stw-0	Stobowa	Russia	myb29/gsm1/AOP3	52	36
Ta-0	Tabor	Czech Republic	myb29/gsm1/AOP3	49.5	14.5
Tamm-2	Tammisari	Finland	gsm1/AOP2	60	23.5
Tamm-27	Tammisari	Finland	gsm1/AOP2	60	23.5
Tottarp-2	Tottarp	Sweden	gsm1/AOP3	55.95	13.85
Ts-1	Tossa del Mar	Spain	gsox	41.72	2.93
Ts-5	Tossa del Mar	Spain	AOP2	41.72	2.93
Tsu-1	Tsushima	Japan	gsm1/AOP3	34.43	136.31
Tu-0	Turin	Italy	gsm1/AOP3	45	7.5
Ull2-3	Ulstrorp	Sweden	myb29/gsm1/AOP3	56.06	13.97
Ull2-5	Ulstrorp	Sweden	gsm1/AOP2	56.06	13.97
Uod-1	Ottenhof	Austria	gsm1/AOP3	48.3	14.45
Uod-7	Ottenhof	Austria	gsm1/AOP2	48.3	14.45
Van-0	Vancouver, British Columbia	Canada	gsm1/AOP2	49.2612	-123.114
Var2-1	Varhallarna	Sweden	gsm1/AOP2	55.58	14.334
Var2-6	Varhallarna	Sweden	gsm1/AOP2	55.58	14.334
Vimmerby	Vimmerby	Sweden	gsm1/AOP2	57.7	15.8
Vinslov	Vinsi	Sweden	gsm1/AOP3	56.1	13.92
Wa-1	Warsaw	Poland	myb29/gsm1	52.23	21.02
WAR	Lincoln Woods, RI	USA	gsm1/AOP3	41.73	-71.28
Ws-0	Wassilewskjia	Russia	gsm1/AOP2	52.3	30
Ws-2a	Wassilewskjia	Russia	gsm1	52.3	30
Ws-2b	Wassilewskjia	Russia	gsm1/AOP2	52.3	30
Wt-5	Wietze	Germany	myb28/gsm1	52.66	9.83
Yo-0	Yosemite, WY	USA	AOP2/gsoh	37.45	-119.35
Zdr-6	Zdarec	Czech Republic	gsm1/AOP3	49.39	16.25
Zu-1	Zurich	Switzerland	AOP2	47.37	8.55
