# Supplementary material for: Natural genetic variation in Arabidopsis thaliana defense metabolism genes modulates field fitness
Source: eLife. 2015 Apr 13;4:e05604. doi: 10.7554/eLife.05604 (PMC4396512; doi:10.7554/eLife.05604)
Supplement: Table 3—source data 1. — DOI: http://dx.doi.org/10.7554/eLife.05604.027 [file elife05604s002.xlsx]

## Sheet: Sheet1
Table 3 - table supplement 1. Mixed Model Table of Phenotypes Measured in the Field
A linear mixed model was fitted to phenotypes measured on plants grown in the field. Variation was partitioned among the fixed effects, Genotype, Environment, and Treatment as well as a random factor, Plot, inside which Treatment and Environment were nested. Phenotypic data used in the model was collected on 17 genotypes from three environments and two treatment groups. df = degrees of freedom, S…
Phenotype	Source	df	SS	MS	F/χ2	p value	significant p value
3C:4C GSL ratio	Genotype	16	106.631	6.66441	341.577	0	0
3C:4C GSL ratio	Environment	2	0.168036	0.0840182	2.67437	0.14321	-
3C:4C GSL ratio	Treatment	1	0.00200354	0.00200354	0.0720694	0.796665	-
3C:4C GSL ratio	Geno:Env	32	2.02178	0.0631805	2.81049	3.96321e-07	3.96321e-07
3C:4C GSL ratio	Geno:Trt	16	0.698056	0.0436285	2.22933	0.00351729	0.00351729
3C:4C GSL ratio	Env:Trt	2	0.00054792	0.00027396	0.0276192	0.972878	-
3C:4C GSL ratio	Geno:Env:Trt	32	0.764691	0.0238966	1.22223	0.184518	-
3C:4C GSL ratio	Plot(Trt:Env)	1	0	0	25.3414	4.8e-07	4.8e-07
3C:4C GSL ratio	Residual	1348	0.0182103	1.35e-05	NA	NA	NA
Absolute Fitness (excld survivorship)	Genotype	16	397186	24824.1	2.33625	0.0020416	0.0020416
Absolute Fitness (excld survivorship)	Environment	2	127177	63588.5	4.59132	0.0557335	-
Absolute Fitness (excld survivorship)	Treatment	1	2042.1	2042.1	0.321251	0.589128	-
Absolute Fitness (excld survivorship)	Geno:Env	32	508962	15905	1.50105	0.0363367	0.0363367
Absolute Fitness (excld survivorship)	Geno:Trt	16	169036	10564.7	0.984351	0.471241	-
Absolute Fitness (excld survivorship)	Env:Trt	2	4883.28	2441.64	0.158315	0.856821	-
Absolute Fitness (excld survivorship)	Geno:Env:Trt	32	235224	7350.74	0.684803	0.90808	-
Absolute Fitness (excld survivorship)	Plot(Trt:Env)	1	3310.79	3310.79	279.291	0	0
Absolute Fitness (excld survivorship)	Residual	1451	10061	6.93387	NA	NA	NA
Absolute Fitness (incld survivorship)	Genotype	16	455453	28465.8	2.15791	0.00491948	0.00491948
Absolute Fitness (incld survivorship)	Environment	2	88325.8	44162.9	2.21432	0.183229	-
Absolute Fitness (incld survivorship)	Treatment	1	1948.09	1948.09	0.199501	0.669106	-
Absolute Fitness (incld survivorship)	Geno:Env	32	706781	22086.9	1.67806	0.0103802	0.0103802
Absolute Fitness (incld survivorship)	Geno:Trt	16	137795	8612.21	0.647044	0.84695	-
Absolute Fitness (incld survivorship)	Env:Trt	2	2918.12	1459.06	0.0754245	0.928163	-
Absolute Fitness (incld survivorship)	Geno:Env:Trt	32	348291	10884.1	0.818296	0.754031	-
Absolute Fitness (incld survivorship)	Plot(Trt:Env)	1	2640.22	2640.22	216.513	0	0
Absolute Fitness (incld survivorship)	Residual	1692	12581.4	7.43583	NA	NA	NA
Basal branches	Genotype	16	402.836	25.1772	4.92709	4.55206e-10	4.55206e-10
Basal branches	Environment	2	11.2037	5.60185	0.0253084	0.975102	-
Basal branches	Treatment	1	0.52934	0.52934	0.0136912	0.910157	-
Basal branches	Geno:Env	32	267.434	8.35731	1.62954	0.0146463	0.0146463
Basal branches	Geno:Trt	16	102.024	6.37651	1.24471	0.225415	-
Basal branches	Env:Trt	2	1.7063	0.853149	0.0769969	0.926772	-
Basal branches	Geno:Env:Trt	32	179.354	5.60482	1.09185	0.331977	-
Basal branches	Plot(Trt:Env)	1	0.600841	0.600841	216.714	0	0
Basal branches	Residual	1972	4.89211	0.00248079	NA	NA	NA
Biomass, mg	Genotype	16	1.03347e+06	64591.6	1.64134	0.0515886	-
Biomass, mg	Environment	2	2.16336e+06	1.08168e+06	14.3991	0.00376297	0.00376297
Biomass, mg	Treatment	1	40978.4	40978.4	2.03524	0.196741	-
Biomass, mg	Geno:Env	32	2.16218e+06	67568.1	1.63888	0.0137233	0.0137233
Biomass, mg	Geno:Trt	16	575188	35949.3	0.879097	0.593849	-
Biomass, mg	Env:Trt	2	115859	57929.3	0.893103	0.45656	-
Biomass, mg	Geno:Env:Trt	32	1.57346e+06	49170.8	1.20378	0.200969	-
Biomass, mg	Plot(Trt:Env)	1	5012.98	5012.98	208.704	0	0
Biomass, mg	Residual	1893	38853.3	20.5247	NA	NA	NA
Bolting Time	Genotype	16	3033.68	189.605	7.95289	1.23712e-18	1.23712e-18
Bolting Time	Environment	2	30108.9	15054.5	818.125	2.16703e-08	2.16703e-08
Bolting Time	Treatment	1	81.9413	81.9413	8.07693	0.0279874	0.0279874
Bolting Time	Geno:Env	32	1064.56	33.2674	2.48986	8.54878e-06	8.54878e-06
Bolting Time	Geno:Trt	16	346.781	21.6738	1.45382	0.10847	-
Bolting Time	Env:Trt	2	182.941	91.4706	4.63323	0.0575739	-
Bolting Time	Geno:Env:Trt	32	479.347	14.9796	1.12091	0.29416	-
Bolting Time	Plot(Trt:Env)	1	0	0	-1.82e-12	1	-
Bolting Time	Residual	1774	12.6536	0.0071328	NA	NA	NA
Bud Count	Genotype	16	54751.1	3421.95	3.0614	3.91074e-05	3.91074e-05
Bud Count	Environment	2	7500.6	3750.3	2.93385	0.121555	-
Bud Count	Treatment	1	25.131	25.131	0.0656564	0.805147	-
Bud Count	Geno:Env	32	46431.1	1450.97	1.29876	0.122691	-
Bud Count	Geno:Trt	16	13783.9	861.491	0.776248	0.714233	-
Bud Count	Env:Trt	2	138.175	69.0873	0.0350697	0.965727	-
Bud Count	Geno:Env:Trt	32	34934.6	1091.71	0.982354	0.495581	-
Bud Count	Plot(Trt:Env)	1	146.629	146.629	206.015	0	0
Bud Count	Residual	1895	1057.27	0.557924	NA	NA	NA
Days to Germination	Genotype	16	861.919	53.8699	21.1942	2.32112e-57	2.32112e-57
Days to Germination	Environment	2	253.945	126.973	42.4976	0.000228629	0.000228629
Days to Germination	Treatment	1	3.20321e-06	3.20321e-06	0.034817	0.857817	-
Days to Germination	Geno:Env	32	1644.41	51.388	20.3435	1.62481e-99	1.62481e-99
Days to Germination	Geno:Trt	16	133.439	8.33991	3.3006	9.74631e-06	9.74631e-06
Days to Germination	Env:Trt	2	0.974345	0.487172	0.141393	0.870887	-
Days to Germination	Geno:Env:Trt	32	175.2	5.47501	2.15725	0.000190025	0.000190025
Days to Germination	Plot(Trt:Env)	1	0	0	1.58456	0.208106	-
Days to Germination	Residual	2037	2.42174	0.00118888	NA	NA	NA
Flower Count	Genotype	16	12119.2	757.449	2.79347	0.000175204	0.000175204
Flower Count	Environment	2	731.087	365.544	0.599854	0.576189	-
Flower Count	Treatment	1	9.02398	9.02398	0.0642565	0.807524	-
Flower Count	Geno:Env	32	10719.6	334.986	1.23367	0.173158	-
Flower Count	Geno:Trt	16	3668.59	229.287	0.845281	0.633966	-
Flower Count	Env:Trt	2	47.6944	23.8472	0.0534777	0.948351	-
Flower Count	Geno:Env:Trt	32	7305.1	228.285	0.840741	0.721307	-
Flower Count	Plot(Trt:Env)	1	50.0921	50.0921	243.109	0	0
Flower Count	Residual	1896	258.354	0.136263	NA	NA	NA
Flowering Time	Genotype	16	7471.09	466.943	9.44959	5.79681e-23	5.79681e-23
Flowering Time	Environment	2	36603.2	18301.6	464.634	8.61435e-08	8.61435e-08
Flowering Time	Treatment	1	107.279	107.279	7.27549	0.0355155	0.0355155
Flowering Time	Geno:Env	32	2677.75	83.6798	2.9904	5.25418e-08	5.25418e-08
Flowering Time	Geno:Trt	16	654.549	40.9093	1.26704	0.20976	-
Flowering Time	Env:Trt	2	526.496	263.248	6.46194	0.0272263	0.0272263
Flowering Time	Geno:Env:Trt	32	1114.89	34.8402	1.27045	0.143222	-
Flowering Time	Plot(Trt:Env)	1	0	0	3.64e-12	0.999998	-
Flowering Time	Residual	1750	25.903	0.0148017	NA	NA	NA
Fruit Count	Genotype	16	176225	11014.1	1.63877	0.0521404	-
Fruit Count	Environment	2	227742	113871	12.9952	0.00510223	0.00510223
Fruit Count	Treatment	1	5661.78	5661.78	0.877479	0.381415	-
Fruit Count	Geno:Env	32	473204	14787.6	2.20281	0.000127321	0.000127321
Fruit Count	Geno:Trt	16	80574.6	5035.91	0.745275	0.748722	-
Fruit Count	Env:Trt	2	3111.57	1555.78	0.139239	0.872603	-
Fruit Count	Geno:Env:Trt	32	232514	7266.06	1.07606	0.353815	-
Fruit Count	Plot(Trt:Env)	1	816.046	816.046	145.378	0	0
Fruit Count	Residual	1896	6425.42	3.38893	NA	NA	NA
Leaf Damage	Genotype	16	289.624	18.1015	3.76386	6.36005e-07	6.36005e-07
Leaf Damage	Environment	2	203.389	101.695	7.41442	0.0210463	0.0210463
Leaf Damage	Treatment	1	17.8608	17.8608	0.394599	0.550179	-
Leaf Damage	Geno:Env	32	617.436	19.2949	3.91212	1.84338e-12	1.84338e-12
Leaf Damage	Geno:Trt	16	90.0165	5.62603	1.15096	0.301346	-
Leaf Damage	Env:Trt	2	32.6341	16.317	1.92153	0.223352	-
Leaf Damage	Geno:Env:Trt	32	190.534	5.95418	1.20555	0.19924	-
Leaf Damage	Plot(Trt:Env)	1	0.0464706	0.0464706	8.70617	0.00317135	0.00317135
Leaf Damage	Residual	1885	4.69636	0.00249144	NA	NA	NA
OH-Alkenyl:Alkenyl ratio	Genotype	16	22.5274	1.40796	40.6831	5.00548e-92	5.00548e-92
OH-Alkenyl:Alkenyl ratio	Environment	2	0.0504409	0.0252204	0.349835	0.717406	-
OH-Alkenyl:Alkenyl ratio	Treatment	1	0.001701	0.001701	0.0893033	0.773757	-
OH-Alkenyl:Alkenyl ratio	Geno:Env	32	4.15112	0.129723	3.77258	3.26054e-11	3.26054e-11
OH-Alkenyl:Alkenyl ratio	Geno:Trt	16	0.843585	0.052724	1.51745	0.0867794	-
OH-Alkenyl:Alkenyl ratio	Env:Trt	2	0.0390798	0.0195399	0.568663	0.592866	-
OH-Alkenyl:Alkenyl ratio	Geno:Env:Trt	28	1.62324	0.0579727	1.66887	0.0168279	0.0168279
OH-Alkenyl:Alkenyl ratio	Plot(Trt:Env)	1	0.00218958	0.00218958	49.5289	1.95e-12	1.95e-12
OH-Alkenyl:Alkenyl ratio	Residual	801	0.0310274	3.87e-05	NA	NA	NA
pmol 3-methylsulfinylpropyl GSL/mm2	Genotype	16	589507	36844.2	187.206	0	0
pmol 3-methylsulfinylpropyl GSL/mm2	Environment	2	1969.33	984.665	4.35459	0.0614394	-
pmol 3-methylsulfinylpropyl GSL/mm2	Treatment	1	42.1566	42.1566	0.349366	0.572518	-
pmol 3-methylsulfinylpropyl GSL/mm2	Geno:Env	32	33206.5	1037.7	5.18985	9.26986e-19	9.26986e-19
pmol 3-methylsulfinylpropyl GSL/mm2	Geno:Trt	16	4815.47	300.967	1.53289	0.0803407	-
pmol 3-methylsulfinylpropyl GSL/mm2	Env:Trt	2	96.5826	48.2913	0.199103	0.824398	-
pmol 3-methylsulfinylpropyl GSL/mm2	Geno:Env:Trt	32	9018.9	281.841	1.43279	0.0562552	-
pmol 3-methylsulfinylpropyl GSL/mm2	Plot(Trt:Env)	1	9.70527	9.70527	72.4041	0	0
pmol 3-methylsulfinylpropyl GSL/mm2	Residual	1472	184.378	0.125257	NA	NA	NA
pmol 4-methoxy-indol-3-yl-methyl GSL/mm2	Genotype	16	51.1163	3.19477	1.77932	0.0288626	0.0288626
pmol 4-methoxy-indol-3-yl-methyl GSL/mm2	Environment	2	33.0881	16.544	7.84669	0.01823	0.01823
pmol 4-methoxy-indol-3-yl-methyl GSL/mm2	Treatment	1	0.0151957	0.0151957	0.0577952	0.817321	-
pmol 4-methoxy-indol-3-yl-methyl GSL/mm2	Geno:Env	32	90.579	2.83059	1.51693	0.0326777	0.0326777
pmol 4-methoxy-indol-3-yl-methyl GSL/mm2	Geno:Trt	16	24.355	1.52219	0.826112	0.656515	-
pmol 4-methoxy-indol-3-yl-methyl GSL/mm2	Env:Trt	2	0.485986	0.242993	0.0994947	0.90672	-
pmol 4-methoxy-indol-3-yl-methyl GSL/mm2	Geno:Env:Trt	32	34.1258	1.06643	0.578839	0.971593	-
pmol 4-methoxy-indol-3-yl-methyl GSL/mm2	Plot(Trt:Env)	1	0	0	91.0017	0	0
pmol 4-methoxy-indol-3-yl-methyl GSL/mm2	Residual	1472	1.72924	0.00117475	NA	NA	NA
pmol 4-methylsulfinylbutyl GSL/mm2	Genotype	16	1.92745e+06	120466	121.492	9.04442e-255	9.04442e-255
pmol 4-methylsulfinylbutyl GSL/mm2	Environment	2	9309.07	4654.53	2.94145	0.123785	-
pmol 4-methylsulfinylbutyl GSL/mm2	Treatment	1	1426.03	1426.03	0.948187	0.364776	-
pmol 4-methylsulfinylbutyl GSL/mm2	Geno:Env	32	97120.5	3035.02	3.08553	2.15693e-08	2.15693e-08
pmol 4-methylsulfinylbutyl GSL/mm2	Geno:Trt	16	15801.6	987.598	1.00256	0.450878	-
pmol 4-methylsulfinylbutyl GSL/mm2	Env:Trt	2	435.448	217.724	0.177883	0.841179	-
pmol 4-methylsulfinylbutyl GSL/mm2	Geno:Env:Trt	32	21098.9	659.342	0.666718	0.922596	-
pmol 4-methylsulfinylbutyl GSL/mm2	Plot(Trt:Env)	1	30.1919	30.1919	38.9287	4.4e-10	4.4e-10
pmol 4-methylsulfinylbutyl GSL/mm2	Residual	1472	927.22	0.629905	NA	NA	NA
pmol 5-methylsulfinylpentyl GSL/mm2	Genotype	16	4964.43	310.277	73.36	4.88769e-174	4.88769e-174
pmol 5-methylsulfinylpentyl GSL/mm2	Environment	2	111.605	55.8024	3.3884	0.0964376	-
pmol 5-methylsulfinylpentyl GSL/mm2	Treatment	1	12.0705	12.0705	1.808	0.219402	-
pmol 5-methylsulfinylpentyl GSL/mm2	Geno:Env	32	760.572	23.7679	5.55592	1.20674e-20	1.20674e-20
pmol 5-methylsulfinylpentyl GSL/mm2	Geno:Trt	16	57.5221	3.59513	0.854452	0.62308	-
pmol 5-methylsulfinylpentyl GSL/mm2	Env:Trt	2	3.15528	1.57764	0.351058	0.71678	-
pmol 5-methylsulfinylpentyl GSL/mm2	Geno:Env:Trt	32	203.935	6.37297	1.5024	0.0359833	0.0359833
pmol 5-methylsulfinylpentyl GSL/mm2	Plot(Trt:Env)	1	0	0	28.1873	1.1e-07	1.1e-07
pmol 5-methylsulfinylpentyl GSL/mm2	Residual	1472	3.97915	0.00270322	NA	NA	NA
pmol 7-methylsulfinylheptyl GSL/mm2	Genotype	16	4535.76	283.485	48.408	1.34026e-122	1.34026e-122
pmol 7-methylsulfinylheptyl GSL/mm2	Environment	2	19.2325	9.61626	1.80687	0.2375	-
pmol 7-methylsulfinylheptyl GSL/mm2	Treatment	1	8.99342	8.99342	1.15353	0.320594	-
pmol 7-methylsulfinylheptyl GSL/mm2	Geno:Env	32	713.158	22.2862	3.82334	6.80545e-12	6.80545e-12
pmol 7-methylsulfinylheptyl GSL/mm2	Geno:Trt	16	74.121	4.63256	0.794268	0.693555	-
pmol 7-methylsulfinylheptyl GSL/mm2	Env:Trt	2	3.01602	1.50801	0.227729	0.802747	-
pmol 7-methylsulfinylheptyl GSL/mm2	Geno:Env:Trt	32	202.205	6.31892	1.07746	0.352354	-
pmol 7-methylsulfinylheptyl GSL/mm2	Plot(Trt:Env)	1	0	0	69.8578	1.11e-16	1.11e-16
pmol 7-methylsulfinylheptyl GSL/mm2	Residual	1472	5.50364	0.00373888	NA	NA	NA
pmol 8-methylsulfinyloctyl GSL/mm2	Genotype	16	49271.1	3079.45	37.2435	1.07357e-96	1.07357e-96
pmol 8-methylsulfinyloctyl GSL/mm2	Environment	2	602.641	301.321	2.34589	0.168845	-
pmol 8-methylsulfinyloctyl GSL/mm2	Treatment	1	76.2722	76.2722	0.516317	0.495101	-
pmol 8-methylsulfinyloctyl GSL/mm2	Geno:Env	32	10496.8	328.024	3.99417	9.90428e-13	9.90428e-13
pmol 8-methylsulfinyloctyl GSL/mm2	Geno:Trt	16	426.179	26.6362	0.322341	0.994824	-
pmol 8-methylsulfinyloctyl GSL/mm2	Env:Trt	2	19.7981	9.89906	0.110751	0.896862	-
pmol 8-methylsulfinyloctyl GSL/mm2	Geno:Env:Trt	32	2304.64	72.02	0.869848	0.676495	-
pmol 8-methylsulfinyloctyl GSL/mm2	Plot(Trt:Env)	1	5.40146	5.40146	86.6175	0	0
pmol 8-methylsulfinyloctyl GSL/mm2	Residual	1472	77.6291	0.0527371	NA	NA	NA
pmol Alkenyl GSL/mm2	Genotype	16	1.32858e+06	83036.3	138.308	8.35257e-279	8.35257e-279
pmol Alkenyl GSL/mm2	Environment	2	1912.78	956.391	1.41668	0.307841	-
pmol Alkenyl GSL/mm2	Treatment	1	22.2019	22.2019	0.260804	0.625007	-
pmol Alkenyl GSL/mm2	Geno:Env	32	118328	3697.76	6.0685	2.6508e-23	2.6508e-23
pmol Alkenyl GSL/mm2	Geno:Trt	16	4267.37	266.711	0.439692	0.972252	-
pmol Alkenyl GSL/mm2	Env:Trt	2	370.031	185.015	0.168632	0.848489	-
pmol Alkenyl GSL/mm2	Geno:Env:Trt	32	36157	1129.91	1.8803	0.00218162	0.00218162
pmol Alkenyl GSL/mm2	Plot(Trt:Env)	1	8.51318	8.51318	8.46326	0.00362391	0.00362391
pmol Alkenyl GSL/mm2	Residual	1472	563.468	0.38279	NA	NA	NA
pmol Allyl GSL/mm2	Genotype	16	14927.1	932.946	106.182	3.11566e-231	3.11566e-231
pmol Allyl GSL/mm2	Environment	2	13.2555	6.62776	0.192126	0.829643	-
pmol Allyl GSL/mm2	Treatment	1	20.6453	20.6453	2.26185	0.17509	-
pmol Allyl GSL/mm2	Geno:Env	32	1123.2	35.1001	4.12379	2.26648e-13	2.26648e-13
pmol Allyl GSL/mm2	Geno:Trt	16	193.042	12.0651	1.36733	0.149131	-
pmol Allyl GSL/mm2	Env:Trt	2	0.0808839	0.040442	0.0209117	0.979373	-
pmol Allyl GSL/mm2	Geno:Env:Trt	32	510.712	15.9598	1.81082	0.00380852	0.00380852
pmol Allyl GSL/mm2	Plot(Trt:Env)	1	0.164983	0.164983	13.8228	0.00020088	0.00020088
pmol Allyl GSL/mm2	Residual	1472	8.25581	0.00560857	NA	NA	NA
pmol But-3-enyl GSL/mm2	Genotype	16	1.06742e+06	66714	138.091	1.66698e-278	1.66698e-278
pmol But-3-enyl GSL/mm2	Environment	2	1849.42	924.711	1.62611	0.267778	-
pmol But-3-enyl GSL/mm2	Treatment	1	15.2243	15.2243	0.145162	0.714817	-
pmol But-3-enyl GSL/mm2	Geno:Env	32	97599.7	3049.99	6.18844	6.29842e-24	6.29842e-24
pmol But-3-enyl GSL/mm2	Geno:Trt	16	2676.7	167.293	0.342195	0.992721	-
pmol But-3-enyl GSL/mm2	Env:Trt	2	290.318	145.159	0.222774	0.806337	-
pmol But-3-enyl GSL/mm2	Geno:Env:Trt	32	28559.9	892.497	1.84508	0.00289975	0.00289975
pmol But-3-enyl GSL/mm2	Plot(Trt:Env)	1	6.36309	6.36309	7.29047	0.00693213	0.00693213
pmol But-3-enyl GSL/mm2	Residual	1472	453.899	0.308356	NA	NA	NA
pmol Indol-3-yl-methyl GSL/mm2	Genotype	16	30347	1896.69	8.12112	5.74355e-19	5.74355e-19
pmol Indol-3-yl-methyl GSL/mm2	Environment	2	1151.51	575.753	0.253634	0.783101	-
pmol Indol-3-yl-methyl GSL/mm2	Treatment	1	1888.99	1888.99	4.36957	0.0737861	-
pmol Indol-3-yl-methyl GSL/mm2	Geno:Env	32	11523.2	360.1	1.54371	0.0272867	0.0272867
pmol Indol-3-yl-methyl GSL/mm2	Geno:Trt	16	6324.17	395.261	1.67675	0.0447967	0.0447967
pmol Indol-3-yl-methyl GSL/mm2	Env:Trt	2	453.816	226.908	0.894633	0.454774	-
pmol Indol-3-yl-methyl GSL/mm2	Geno:Env:Trt	32	8149.26	254.664	1.08526	0.34157	-
pmol Indol-3-yl-methyl GSL/mm2	Plot(Trt:Env)	1	12.5301	12.5301	72.1	0	0
pmol Indol-3-yl-methyl GSL/mm2	Residual	1472	220.001	0.149457	NA	NA	NA
pmol Long Chain Aliphatic GSL/mm2	Genotype	16	83614.9	5225.93	40.4465	2.46522e-104	2.46522e-104
pmol Long Chain Aliphatic GSL/mm2	Environment	2	625.739	312.869	2.20274	0.183877	-
pmol Long Chain Aliphatic GSL/mm2	Treatment	1	193.403	193.403	0.647111	0.446936	-
pmol Long Chain Aliphatic GSL/mm2	Geno:Env	32	16378.9	511.842	3.97684	1.20539e-12	1.20539e-12
pmol Long Chain Aliphatic GSL/mm2	Geno:Trt	16	701.573	43.8483	0.340503	0.992922	-
pmol Long Chain Aliphatic GSL/mm2	Env:Trt	2	35.6371	17.8185	0.133281	0.877619	-
pmol Long Chain Aliphatic GSL/mm2	Geno:Env:Trt	32	3721.95	116.311	0.899147	0.630085	-
pmol Long Chain Aliphatic GSL/mm2	Plot(Trt:Env)	1	8.54795	8.54795	85.264	0	0
pmol Long Chain Aliphatic GSL/mm2	Residual	1472	121.309	0.0824113	NA	NA	NA
pmol Methylsulfinyl GSL/mm2	Genotype	16	3.1704e+06	198150	92.8275	3.71358e-209	3.71358e-209
pmol Methylsulfinyl GSL/mm2	Environment	2	14223.7	7111.85	0.695566	0.531498	-
pmol Methylsulfinyl GSL/mm2	Treatment	1	4635.01	4635.01	0.735413	0.418753	-
pmol Methylsulfinyl GSL/mm2	Geno:Env	32	167536	5235.49	2.42564	1.69757e-05	1.69757e-05
pmol Methylsulfinyl GSL/mm2	Geno:Trt	16	23325.6	1457.85	0.690775	0.805553	-
pmol Methylsulfinyl GSL/mm2	Env:Trt	2	1024.28	512.138	0.190438	0.831165	-
pmol Methylsulfinyl GSL/mm2	Geno:Env:Trt	32	56418.8	1763.09	0.830743	0.735819	-
pmol Methylsulfinyl GSL/mm2	Plot(Trt:Env)	1	0	0	79.0817	0	0
pmol Methylsulfinyl GSL/mm2	Residual	1472	1991.15	1.35268	NA	NA	NA
pmol N-methoxy-indol-3-yl-methyl GSL/mm2	Genotype	16	40.5429	2.53393	1.93643	0.0142449	0.0142449
pmol N-methoxy-indol-3-yl-methyl GSL/mm2	Environment	2	10.1335	5.06674	2.45929	0.158441	-
pmol N-methoxy-indol-3-yl-methyl GSL/mm2	Treatment	1	20.0964	20.0964	5.33087	0.0531225	-
pmol N-methoxy-indol-3-yl-methyl GSL/mm2	Geno:Env	32	69.7244	2.17889	1.61496	0.0166185	0.0166185
pmol N-methoxy-indol-3-yl-methyl GSL/mm2	Geno:Trt	16	21.086	1.31788	0.996623	0.457475	-
pmol N-methoxy-indol-3-yl-methyl GSL/mm2	Env:Trt	2	13.6561	6.82803	4.71335	0.0555455	-
pmol N-methoxy-indol-3-yl-methyl GSL/mm2	Geno:Env:Trt	32	59.9822	1.87444	1.429	0.0575993	-
pmol N-methoxy-indol-3-yl-methyl GSL/mm2	Plot(Trt:Env)	1	0.0444268	0.0444268	45.3167	1.68e-11	1.68e-11
pmol N-methoxy-indol-3-yl-methyl GSL/mm2	Residual	1472	1.23028	0.000835786	NA	NA	NA
pmol OH-But-3-enyl GSL/mm2	Genotype	16	304015	19000.9	131.468	2.39566e-269	2.39566e-269
pmol OH-But-3-enyl GSL/mm2	Environment	2	1137.72	568.859	3.91422	0.0787047	-
pmol OH-But-3-enyl GSL/mm2	Treatment	1	905.778	905.778	6.48777	0.0493534	0.0493534
pmol OH-But-3-enyl GSL/mm2	Geno:Env	32	27140.8	848.15	6.48141	1.86353e-25	1.86353e-25
pmol OH-But-3-enyl GSL/mm2	Geno:Trt	16	17964.8	1122.8	7.81485	4.27933e-18	4.27933e-18
pmol OH-But-3-enyl GSL/mm2	Env:Trt	2	369.476	184.738	1.31033	0.3328	-
pmol OH-But-3-enyl GSL/mm2	Geno:Env:Trt	32	15281.9	477.561	3.32815	1.60688e-09	1.60688e-09
pmol OH-But-3-enyl GSL/mm2	Plot(Trt:Env)	1	6.32e-14	6.32e-14	-7.28e-12	1	-
pmol OH-But-3-enyl GSL/mm2	Residual	1471	133.807	0.0909632	NA	NA	NA
pmol Short Chain Aliphatic GSL/mm2	Genotype	16	2.54692e+06	159183	61.9338	1.84527e-151	1.84527e-151
pmol Short Chain Aliphatic GSL/mm2	Environment	2	27386.4	13693.2	1.69817	0.253211	-
pmol Short Chain Aliphatic GSL/mm2	Treatment	1	3046.86	3046.86	0.866062	0.382121	-
pmol Short Chain Aliphatic GSL/mm2	Geno:Env	32	434733	13585.4	5.24329	4.93725e-19	4.93725e-19
pmol Short Chain Aliphatic GSL/mm2	Geno:Trt	16	46526.9	2907.93	1.13122	0.319555	-
pmol Short Chain Aliphatic GSL/mm2	Env:Trt	2	332.746	166.373	0.0682601	0.934694	-
pmol Short Chain Aliphatic GSL/mm2	Geno:Env:Trt	32	120093	3752.9	1.45886	0.0477291	0.0477291
pmol Short Chain Aliphatic GSL/mm2	Plot(Trt:Env)	1	121.145	121.145	63.2175	1.89e-15	1.89e-15
pmol Short Chain Aliphatic GSL/mm2	Residual	1471	2411.51	1.63937	NA	NA	NA
pmol Total Aliphatic GSL/mm2	Genotype	16	2.50927e+06	156830	34.6316	3.04225e-95	3.04225e-95
pmol Total Aliphatic GSL/mm2	Environment	2	14588.3	7294.14	1.60048	0.271193	-
pmol Total Aliphatic GSL/mm2	Treatment	1	1429.99	1429.99	0.319152	0.590069	-
pmol Total Aliphatic GSL/mm2	Geno:Env	32	305993	9562.27	2.09567	0.000326304	0.000326304
pmol Total Aliphatic GSL/mm2	Geno:Trt	16	100139	6258.7	1.38488	0.139455	-
pmol Total Aliphatic GSL/mm2	Env:Trt	2	3937.61	1968.81	0.377514	0.700275	-
pmol Total Aliphatic GSL/mm2	Geno:Env:Trt	32	116269	3633.41	0.80145	0.777944	-
pmol Total Aliphatic GSL/mm2	Plot(Trt:Env)	1	192.858	192.858	72.5811	0	0
pmol Total Aliphatic GSL/mm2	Residual	2194	4341.71	1.9789	NA	NA	NA
pmol Total GLS/mm2	Genotype	16	3.10317e+06	193948	38.1109	9.02696e-99	9.02696e-99
pmol Total GLS/mm2	Environment	2	32925	16462.5	0.482738	0.636997	-
pmol Total GLS/mm2	Treatment	1	13065.8	13065.8	1.57518	0.248633	-
pmol Total GLS/mm2	Geno:Env	32	613995	19187.3	3.73939	1.74352e-11	1.74352e-11
pmol Total GLS/mm2	Geno:Trt	16	69061.7	4316.35	0.848208	0.630469	-
pmol Total GLS/mm2	Env:Trt	2	2277.18	1138.59	0.216629	0.810959	-
pmol Total GLS/mm2	Geno:Env:Trt	32	226385	7074.52	1.38752	0.0742036	-
pmol Total GLS/mm2	Plot(Trt:Env)	1	1.91e-06	1.91e-06	77.9039	0	0
pmol Total GLS/mm2	Residual	1471	4781.11	3.25024	NA	NA	NA
pmol Total Indole GSL/mm2	Genotype	16	33432.3	2089.52	7.31561	1.12979e-16	1.12979e-16
pmol Total Indole GSL/mm2	Environment	2	1520	759.999	0.606756	0.572553	-
pmol Total Indole GSL/mm2	Treatment	1	2207.57	2207.57	4.30533	0.0754843	-
pmol Total Indole GSL/mm2	Geno:Env	32	14138.7	441.833	1.54322	0.0273782	0.0273782
pmol Total Indole GSL/mm2	Geno:Trt	16	7488.31	468.02	1.62415	0.0557205	-
pmol Total Indole GSL/mm2	Env:Trt	2	609.509	304.755	0.978904	0.426109	-
pmol Total Indole GSL/mm2	Geno:Env:Trt	32	9531.33	297.854	1.03841	0.40885	-
pmol Total Indole GSL/mm2	Plot(Trt:Env)	1	14.5475	14.5475	67.4649	2.22e-16	2.22e-16
pmol Total Indole GSL/mm2	Residual	1472	268.921	0.182691	NA	NA	NA
Relative Fitness	Genotype	16	28.353	1.77206	2.65	0.000388036	0.000388036
Relative Fitness	Environment	2	1.97469	0.987347	1.04504	0.402876	-
Relative Fitness	Treatment	1	0.0804879	0.0804879	0.187123	0.678641	-
Relative Fitness	Geno:Env	32	38.5297	1.20405	1.79765	0.00415414	0.00415414
Relative Fitness	Geno:Trt	16	8.21308	0.513318	0.76275	0.729369	-
Relative Fitness	Env:Trt	2	0.15962	0.0798098	0.0772876	0.926469	-
Relative Fitness	Geno:Env:Trt	32	16.8623	0.526948	0.783763	0.80128	-
Relative Fitness	Plot(Trt:Env)	1	0.111245	0.111245	184.467	0	0
Relative Fitness	Residual	1692	0.635976	0.000375872	NA	NA	NA
Rosette diameter (2.5 weeks)	Genotype	16	23.5696	1.4731	5.91551	8.16521e-13	8.16521e-13
Rosette diameter (2.5 weeks)	Environment	2	3.35274	1.67637	5.42062	0.0410117	0.0410117
Rosette diameter (2.5 weeks)	Treatment	1	0.00314683	0.00314683	0.0706904	0.798528	-
Rosette diameter (2.5 weeks)	Geno:Env	32	32.318	1.00994	4.14432	1.30226e-13	1.30226e-13
Rosette diameter (2.5 weeks)	Geno:Trt	16	8.34062	0.521289	2.11181	0.00613193	0.00613193
Rosette diameter (2.5 weeks)	Env:Trt	2	0.150084	0.0750421	0.16597	0.850743	-
Rosette diameter (2.5 weeks)	Geno:Env:Trt	32	7.79368	0.243553	0.989696	0.483899	-
Rosette diameter (2.5 weeks)	Plot(Trt:Env)	1	8.81e-15	8.81e-15	74.3418	0	0
Rosette diameter (2.5 weeks)	Residual	1837	0.233808	0.000127277	NA	NA	NA
Rosette diameter (3 weeks)	Genotype	16	28.1027	1.75642	5.79153	1.83138e-12	1.83138e-12
Rosette diameter (3 weeks)	Environment	2	1.02462	0.512312	1.38875	0.31445	-
Rosette diameter (3 weeks)	Treatment	1	0.00706665	0.00706665	0.00520483	0.944648	-
Rosette diameter (3 weeks)	Geno:Env	32	32.9123	1.02851	3.45125	3.45373e-10	3.45373e-10
Rosette diameter (3 weeks)	Geno:Trt	16	10.4405	0.652528	2.15942	0.00485906	0.00485906
Rosette diameter (3 weeks)	Env:Trt	2	0.424815	0.212407	0.404766	0.683686	-
Rosette diameter (3 weeks)	Geno:Env:Trt	32	9.55044	0.298451	0.992616	0.479268	-
Rosette diameter (3 weeks)	Plot(Trt:Env)	1	0.0186651	0.0186651	72.4601	0	0
Rosette diameter (3 weeks)	Residual	1833	0.285605	0.000155813	NA	NA	NA
Rosette diameter (4 weeks)	Genotype	16	39.0859	2.44287	5.83209	1.41602e-12	1.41602e-12
Rosette diameter (4 weeks)	Environment	2	1.42877	0.714387	1.92082	0.220914	-
Rosette diameter (4 weeks)	Treatment	1	0.0657615	0.0657615	0.017603	0.898449	-
Rosette diameter (4 weeks)	Geno:Env	32	44.9831	1.40572	3.38611	7.14114e-10	7.14114e-10
Rosette diameter (4 weeks)	Geno:Trt	16	12.8696	0.804349	1.91823	0.0153417	0.0153417
Rosette diameter (4 weeks)	Env:Trt	2	0.542533	0.271266	0.360989	0.710821	-
Rosette diameter (4 weeks)	Geno:Env:Trt	32	11.9204	0.372514	0.892464	0.640906	-
Rosette diameter (4 weeks)	Plot(Trt:Env)	1	1.59e-14	1.59e-14	61.8927	3.66e-15	3.66e-15
Rosette diameter (4 weeks)	Residual	1819	0.396367	0.000217904	NA	NA	NA
Rosette diameter (4.5 weeks)	Genotype	16	52.086	3.25537	5.81354	1.61158e-12	1.61158e-12
Rosette diameter (4.5 weeks)	Environment	2	2.29103	1.14552	2.10625	0.195697	-
Rosette diameter (4.5 weeks)	Treatment	1	0.043116	0.043116	0.0113972	0.917994	-
Rosette diameter (4.5 weeks)	Geno:Env	32	60.1622	1.88007	3.35371	1.02878e-09	1.02878e-09
Rosette diameter (4.5 weeks)	Geno:Trt	16	14.1369	0.883558	1.57466	0.0677947	-
Rosette diameter (4.5 weeks)	Env:Trt	2	0.934882	0.467441	0.672265	0.543819	-
Rosette diameter (4.5 weeks)	Geno:Env:Trt	32	16.3529	0.511029	0.918457	0.599018	-
Rosette diameter (4.5 weeks)	Plot(Trt:Env)	1	0.0207203	0.0207203	38.8071	4.68e-10	4.68e-10
Rosette diameter (4.5 weeks)	Residual	1799	0.527943	0.000293464	NA	NA	NA
Silique length, cm	Genotype	16	15.5442	0.97151	7.7932	3.86888e-18	3.86888e-18
Silique length, cm	Environment	2	0.0341796	0.0170898	0.2719	0.770111	-
Silique length, cm	Treatment	1	0.0587063	0.0587063	0.0207826	0.889389	-
Silique length, cm	Geno:Env	32	14.1105	0.440952	3.49982	2.16e-10	2.16e-10
Silique length, cm	Geno:Trt	16	1.15095	0.0719346	0.582556	0.899035	-
Silique length, cm	Env:Trt	2	0.252529	0.126265	0.806072	0.487873	-
Silique length, cm	Geno:Env:Trt	32	4.92542	0.153919	1.23748	0.170151	-
Silique length, cm	Plot(Trt:Env)	1	1.39e-14	1.39e-14	12.2316	0.000469869	0.000469869
Silique length, cm	Residual	1692	0.117677	6.95e-05	NA	NA	NA
Survival	Genotype	16	5.2928	0.3308	4.86363	6.94023e-10	6.94023e-10
Survival	Environment	2	1.70193	0.850963	9.29554	0.0130454	0.0130454
Survival	Treatment	1	0.19392	0.19392	1.21174	0.310879	-
Survival	Geno:Env	32	8.51282	0.266026	3.84914	3.75934e-12	3.75934e-12
Survival	Geno:Trt	16	0.835677	0.0522298	0.755386	0.737607	-
Survival	Env:Trt	2	0.0114058	0.00570291	0.050478	0.951151	-
Survival	Geno:Env:Trt	32	2.51999	0.0787497	1.13872	0.272041	-
Survival	Plot(Trt:Env)	1	0	0	-1.79e-12	1	-
Survival	Residual	1900	0.0656998	3.46e-05	NA	NA	NA
Total Aliphatic: Total GSL ratio	Genotype	16	123.246	7.70286	1190.55	0	0
Total Aliphatic: Total GSL ratio	Environment	2	0.0669943	0.0334971	5.28014	0.0423346	0.0423346
Total Aliphatic: Total GSL ratio	Treatment	1	0.00344897	0.00344897	0.750392	0.414963	-
Total Aliphatic: Total GSL ratio	Geno:Env	32	2.76183	0.0863072	13.1527	7.08881e-60	7.08881e-60
Total Aliphatic: Total GSL ratio	Geno:Trt	16	0.268313	0.0167695	2.56531	0.000620386	0.000620386
Total Aliphatic: Total GSL ratio	Env:Trt	2	0.0147134	0.00735669	0.816119	0.48329	-
Total Aliphatic: Total GSL ratio	Geno:Env:Trt	32	0.389407	0.012169	1.88411	0.00211548	0.00211548
Total Aliphatic: Total GSL ratio	Plot(Trt:Env)	1	0.000288995	0.000288995	33.6682	6.54e-09	6.54e-09
Total Aliphatic: Total GSL ratio	Residual	1471	0.00606339	4.12e-06	NA	NA	NA
Total Fruit Count (excld survivorship)	Genotype	16	453728	28358	2.6039	0.000495632	0.000495632
Total Fruit Count (excld survivorship)	Environment	2	110954	55477.2	3.38134	0.0968299	-
Total Fruit Count (excld survivorship)	Treatment	1	2693.48	2693.48	0.337753	0.579966	-
Total Fruit Count (excld survivorship)	Geno:Env	32	580233	18132.3	1.67987	0.0102215	0.0102215
Total Fruit Count (excld survivorship)	Geno:Trt	16	105447	6590.41	0.601077	0.885253	-
Total Fruit Count (excld survivorship)	Env:Trt	2	4056.95	2028.48	0.10824	0.899016	-
Total Fruit Count (excld survivorship)	Geno:Env:Trt	32	271124	8472.63	0.771564	0.816909	-
Total Fruit Count (excld survivorship)	Plot(Trt:Env)	1	2513.52	2513.52	268.519	0	0
Total Fruit Count (excld survivorship)	Residual	1732	10399.5	6.00434	NA	NA	NA
Total Fruit Count (incld survivorship)	Genotype	16	351718	21982.4	1.85696	0.020253	0.020253
Total Fruit Count (incld survivorship)	Environment	2	126682	63341	3.47797	0.0923796	-
Total Fruit Count (incld survivorship)	Treatment	1	4084.47	4084.47	0.390448	0.552508	-
Total Fruit Count (incld survivorship)	Geno:Env	32	560104	17503.2	1.47414	0.0427409	0.0427409
Total Fruit Count (incld survivorship)	Geno:Trt	16	106018	6626.15	0.55435	0.91821	-
Total Fruit Count (incld survivorship)	Env:Trt	2	3721.05	1860.53	0.0947516	0.910847	-
Total Fruit Count (incld survivorship)	Geno:Env:Trt	32	250010	7812.83	0.653318	0.932623	-
Total Fruit Count (incld survivorship)	Plot(Trt:Env)	1	2213.55	2213.55	240.142	0	0
Total Fruit Count (incld survivorship)	Residual	1897	11378.5	5.99816	NA	NA	NA
