# Supplementary material for: Natural genetic variation in Arabidopsis thaliana defense metabolism genes modulates field fitness
Source: eLife. 2015 Apr 13;4:e05604. doi: 10.7554/eLife.05604 (PMC4396512; doi:10.7554/eLife.05604)
Supplement: Table 3—source data 2. — DOI: http://dx.doi.org/10.7554/eLife.05604.028 [file elife05604s003.xlsx]

## Sheet: Table 3 - table supplement 2 - 
Table 3 - table supplement 2. LSMeans of Phenotypes Measured in the Field.
LSMeans calculated from a linear mixed model fitted to phenotypes from plants grown in the field. Variation was partitioned among the fixed effects, Genotype, Environment, and Treatment as well as a random factor, Plot, inside which Treatment and Environment were nested. Phenotypic data used in the model was collected on 17 genotypes from three environments and two treatment groups. LSMean = leas…
Line	Genotype	Environment	Phenotype	LSMean	SE	Dunnett's p value
1	Col-0	UCD2012	3-methylsulfinylpropyl GSL	11.4795	3.0341	Col-0
2	myb28	UCD2012	3-methylsulfinylpropyl GSL	6.1364	3.0641	0.678799
3	myb29	UCD2012	3-methylsulfinylpropyl GSL	6.6742	3.0694	0.803981
4	gsm1	UCD2012	3-methylsulfinylpropyl GSL	66.3574	3.0478	0
5	gsox1	UCD2012	3-methylsulfinylpropyl GSL	10.8	3.019	1
6	gsox3	UCD2012	3-methylsulfinylpropyl GSL	7.4135	3.0694	0.901411
7	AOP2	UCD2012	3-methylsulfinylpropyl GSL	2.193	3.712	0.232756
8	ESP	UCD2012	3-methylsulfinylpropyl GSL	8.3055	3.0149	0.987117
9	gsoh	UCD2012	3-methylsulfinylpropyl GSL	10.3678	2.5644	0.999993
10	myb28/myb29	UCD2012	3-methylsulfinylpropyl GSL	0.1066	2.6032	0.000887544
11	myb28/gsm1	UCD2012	3-methylsulfinylpropyl GSL	15.0675	3.0639	0.933172
12	myb29/gsm1	UCD2012	3-methylsulfinylpropyl GSL	65.0297	3.0411	0
13	myb28/AOP2	UCD2012	3-methylsulfinylpropyl GSL	0.0055	4.1883	0.0228593
14	myb28/gsoh	UCD2012	3-methylsulfinylpropyl GSL	6.5292	3.9493	0.975911
15	myb29/AOP2/gsoh	UCD2012	3-methylsulfinylpropyl GSL	1.839	3.1199	0.0537363
16	AOP2/gsoh	UCD2012	3-methylsulfinylpropyl GSL	2.8309	2.4567	0.0129106
17	myb28/myb29/gsoh	UCD2012	3-methylsulfinylpropyl GSL	0.1533	2.5657	0.000613398
1	Col-0	UWY2011	3-methylsulfinylpropyl GSL	15.6736	4.0129	Col-0
2	myb28	UWY2011	3-methylsulfinylpropyl GSL	8.9635	3.5769	0.913156
3	myb29	UWY2011	3-methylsulfinylpropyl GSL	9.5766	3.4525	0.94915
4	gsm1	UWY2011	3-methylsulfinylpropyl GSL	88.8052	3.8508	0
5	gsox1	UWY2011	3-methylsulfinylpropyl GSL	15.9078	3.7433	1
6	gsox3	UWY2011	3-methylsulfinylpropyl GSL	11.5536	3.662	0.998297
7	AOP2	UWY2011	3-methylsulfinylpropyl GSL	4.2502	5.7913	0.775489
8	ESP	UWY2011	3-methylsulfinylpropyl GSL	31.6138	4.0413	0.097738
9	gsoh	UWY2011	3-methylsulfinylpropyl GSL	15.6861	3.58	1
10	myb28/myb29	UWY2011	3-methylsulfinylpropyl GSL	1.0476	4.4001	0.187905
11	myb28/gsm1	UWY2011	3-methylsulfinylpropyl GSL	27.1073	4.0278	0.285871
12	myb29/gsm1	UWY2011	3-methylsulfinylpropyl GSL	98.7396	4.034	0
13	myb28/AOP2	UWY2011	3-methylsulfinylpropyl GSL	1.8344	4.4563	0.298287
14	myb28/gsoh	UWY2011	3-methylsulfinylpropyl GSL	13.2361	4.4791	0.999997
15	myb29/AOP2/gsoh	UWY2011	3-methylsulfinylpropyl GSL	3.5609	4.0808	0.32184
16	AOP2/gsoh	UWY2011	3-methylsulfinylpropyl GSL	6.0374	3.2899	0.431905
17	myb28/myb29/gsoh	UWY2011	3-methylsulfinylpropyl GSL	1.9964	3.8059	0.166677
1	Col-0	UWY2012	3-methylsulfinylpropyl GSL	8.9819	3.1621	Col-0
2	myb28	UWY2012	3-methylsulfinylpropyl GSL	3.8643	3.1995	0.381104
3	myb29	UWY2012	3-methylsulfinylpropyl GSL	5.2873	3.1146	0.786363
4	gsm1	UWY2012	3-methylsulfinylpropyl GSL	49.461	3.2222	0
5	gsox1	UWY2012	3-methylsulfinylpropyl GSL	8.5866	3.173	1
6	gsox3	UWY2012	3-methylsulfinylpropyl GSL	5.1124	3.1653	0.71814
7	AOP2	UWY2012	3-methylsulfinylpropyl GSL	1.8603	3.7795	0.180642
8	ESP	UWY2012	3-methylsulfinylpropyl GSL	7.7522	3.2382	1
9	gsoh	UWY2012	3-methylsulfinylpropyl GSL	9.2613	2.6772	1
10	myb28/myb29	UWY2012	3-methylsulfinylpropyl GSL	1.1527	2.6439	0.00688782
11	myb28/gsm1	UWY2012	3-methylsulfinylpropyl GSL	8.1915	3.2675	1
12	myb29/gsm1	UWY2012	3-methylsulfinylpropyl GSL	62.5502	3.6409	0
13	myb28/AOP2	UWY2012	3-methylsulfinylpropyl GSL	2.5148	4.3761	0.384983
14	myb28/gsoh	UWY2012	3-methylsulfinylpropyl GSL	6.2249	3.583	0.983204
15	myb29/AOP2/gsoh	UWY2012	3-methylsulfinylpropyl GSL	4.5849	4.451	0.790885
16	AOP2/gsoh	UWY2012	3-methylsulfinylpropyl GSL	5.1041	3.3735	0.796567
17	myb28/myb29/gsoh	UWY2012	3-methylsulfinylpropyl GSL	1.0978	2.8916	0.00985535
1	Col-0	UCD2012	3C:4C GSL ratio	0.1333	0.0285	Col-0
2	myb28	UCD2012	3C:4C GSL ratio	0.1659	0.0288	0.966405
3	myb29	UCD2012	3C:4C GSL ratio	0.1398	0.0289	1
4	gsm1	UCD2012	3C:4C GSL ratio	0.8625	0.0287	0
5	gsox1	UCD2012	3C:4C GSL ratio	0.1551	0.0283	0.998569
6	gsox3	UCD2012	3C:4C GSL ratio	0.0965	0.0289	0.903787
7	AOP2	UCD2012	3C:4C GSL ratio	0.097	0.0356	0.987928
8	ESP	UCD2012	3C:4C GSL ratio	0.1277	0.0283	1
9	gsoh	UCD2012	3C:4C GSL ratio	0.1362	0.0235	1
10	myb28/myb29	UCD2012	3C:4C GSL ratio	0.5998	0.0327	0
11	myb28/gsm1	UCD2012	3C:4C GSL ratio	0.8911	0.0288	0
12	myb29/gsm1	UCD2012	3C:4C GSL ratio	0.8388	0.0286	0
13	myb28/AOP2	UCD2012	3C:4C GSL ratio	0.086	0.0406	0.831934
14	myb28/gsoh	UCD2012	3C:4C GSL ratio	0.1369	0.0381	1
15	myb29/AOP2/gsoh	UCD2012	3C:4C GSL ratio	0.1047	0.0294	0.990189
16	AOP2/gsoh	UCD2012	3C:4C GSL ratio	0.1207	0.0224	0.999987
17	myb28/myb29/gsoh	UCD2012	3C:4C GSL ratio	0.6495	0.0328	0
1	Col-0	UWY2011	3C:4C GSL ratio	0.1465	0.0382	Col-0
2	myb28	UWY2011	3C:4C GSL ratio	0.1619	0.0336	0.999998
3	myb29	UWY2011	3C:4C GSL ratio	0.1477	0.0323	1
4	gsm1	UWY2011	3C:4C GSL ratio	0.8684	0.0365	0
5	gsox1	UWY2011	3C:4C GSL ratio	0.1646	0.0353	1
6	gsox3	UWY2011	3C:4C GSL ratio	0.1204	0.0345	0.998283
7	AOP2	UWY2011	3C:4C GSL ratio	0.0958	0.0564	0.955026
8	ESP	UWY2011	3C:4C GSL ratio	0.2419	0.0384	0.148216
9	gsoh	UWY2011	3C:4C GSL ratio	0.1497	0.0336	1
10	myb28/myb29	UWY2011	3C:4C GSL ratio	0.3423	0.0458	0.000128064
11	myb28/gsm1	UWY2011	3C:4C GSL ratio	0.8394	0.0383	0
12	myb29/gsm1	UWY2011	3C:4C GSL ratio	0.8488	0.0384	0
13	myb28/AOP2	UWY2011	3C:4C GSL ratio	0.1231	0.0428	1
14	myb28/gsoh	UWY2011	3C:4C GSL ratio	0.1606	0.043	1
15	myb29/AOP2/gsoh	UWY2011	3C:4C GSL ratio	0.1542	0.0389	1
16	AOP2/gsoh	UWY2011	3C:4C GSL ratio	0.13	0.0305	0.999996
17	myb28/myb29/gsoh	UWY2011	3C:4C GSL ratio	0.324	0.0403	0.000241884
1	Col-0	UWY2012	3C:4C GSL ratio	0.0788	0.0303	Col-0
2	myb28	UWY2012	3C:4C GSL ratio	0.1365	0.0307	0.704419
3	myb29	UWY2012	3C:4C GSL ratio	0.082	0.0298	1
4	gsm1	UWY2012	3C:4C GSL ratio	0.8114	0.0309	0
5	gsox1	UWY2012	3C:4C GSL ratio	0.0866	0.0304	1
6	gsox3	UWY2012	3C:4C GSL ratio	0.0584	0.0303	0.999983
7	AOP2	UWY2012	3C:4C GSL ratio	0.0629	0.0366	1
8	ESP	UWY2012	3C:4C GSL ratio	0.0756	0.0311	1
9	gsoh	UWY2012	3C:4C GSL ratio	0.0802	0.0252	1
10	myb28/myb29	UWY2012	3C:4C GSL ratio	0.3813	0.0303	4.32e-14
11	myb28/gsm1	UWY2012	3C:4C GSL ratio	0.7614	0.0314	0
12	myb29/gsm1	UWY2012	3C:4C GSL ratio	0.7306	0.0353	0
13	myb28/AOP2	UWY2012	3C:4C GSL ratio	0.0708	0.0427	1
14	myb28/gsoh	UWY2012	3C:4C GSL ratio	0.0813	0.0346	1
15	myb29/AOP2/gsoh	UWY2012	3C:4C GSL ratio	0.0868	0.0435	1
16	AOP2/gsoh	UWY2012	3C:4C GSL ratio	0.0932	0.0325	0.999999
17	myb28/myb29/gsoh	UWY2012	3C:4C GSL ratio	0.4048	0.0308	3.33e-16
1	Col-0	UCD2012	4-methoxy-indol-3-yl-methyl GSL	1.3939	0.3474	Col-0
2	myb28	UCD2012	4-methoxy-indol-3-yl-methyl GSL	1.9704	0.35	0.640509
3	myb29	UCD2012	4-methoxy-indol-3-yl-methyl GSL	1.9739	0.3504	0.597032
4	gsm1	UCD2012	4-methoxy-indol-3-yl-methyl GSL	1.7221	0.3486	0.966944
5	gsox1	UCD2012	4-methoxy-indol-3-yl-methyl GSL	2.0244	0.3463	0.514717
6	gsox3	UCD2012	4-methoxy-indol-3-yl-methyl GSL	1.2223	0.3504	1
7	AOP2	UCD2012	4-methoxy-indol-3-yl-methyl GSL	1.2978	0.4044	1
8	ESP	UCD2012	4-methoxy-indol-3-yl-methyl GSL	1.0873	0.3459	0.982762
9	gsoh	UCD2012	4-methoxy-indol-3-yl-methyl GSL	1.0392	0.3101	0.947374
10	myb28/myb29	UCD2012	4-methoxy-indol-3-yl-methyl GSL	1.1406	0.3131	0.997666
11	myb28/gsm1	UCD2012	4-methoxy-indol-3-yl-methyl GSL	1.4766	0.3499	1
12	myb29/gsm1	UCD2012	4-methoxy-indol-3-yl-methyl GSL	1.1301	0.3481	0.996074
13	myb28/AOP2	UCD2012	4-methoxy-indol-3-yl-methyl GSL	0.9678	0.4464	0.958532
14	myb28/gsoh	UCD2012	4-methoxy-indol-3-yl-methyl GSL	2.1232	0.4253	0.930808
15	myb29/AOP2/gsoh	UCD2012	4-methoxy-indol-3-yl-methyl GSL	1.8689	0.3546	0.614578
16	AOP2/gsoh	UCD2012	4-methoxy-indol-3-yl-methyl GSL	1.5385	0.3018	0.999997
17	myb28/myb29/gsoh	UCD2012	4-methoxy-indol-3-yl-methyl GSL	1.5631	0.3101	0.999701
1	Col-0	UWY2011	4-methoxy-indol-3-yl-methyl GSL	0.1526	0.436	Col-0
2	myb28	UWY2011	4-methoxy-indol-3-yl-methyl GSL	0.466	0.3988	0.0814448
3	myb29	UWY2011	4-methoxy-indol-3-yl-methyl GSL	0.3287	0.3885	0.791532
4	gsm1	UWY2011	4-methoxy-indol-3-yl-methyl GSL	0.2605	0.4221	1
5	gsox1	UWY2011	4-methoxy-indol-3-yl-methyl GSL	0.3022	0.4129	0.787998
6	gsox3	UWY2011	4-methoxy-indol-3-yl-methyl GSL	0.2182	0.4061	0.999859
7	AOP2	UWY2011	4-methoxy-indol-3-yl-methyl GSL	0.0575	0.5947	0.999994
8	ESP	UWY2011	4-methoxy-indol-3-yl-methyl GSL	0.2433	0.4385	0.999982
9	gsoh	UWY2011	4-methoxy-indol-3-yl-methyl GSL	0.3942	0.3991	0.994718
10	myb28/myb29	UWY2011	4-methoxy-indol-3-yl-methyl GSL	0.272	0.4697	1
11	myb28/gsm1	UWY2011	4-methoxy-indol-3-yl-methyl GSL	0.1694	0.4374	1
12	myb29/gsm1	UWY2011	4-methoxy-indol-3-yl-methyl GSL	0.1132	0.4379	1
13	myb28/AOP2	UWY2011	4-methoxy-indol-3-yl-methyl GSL	0.419	0.4747	1
14	myb28/gsoh	UWY2011	4-methoxy-indol-3-yl-methyl GSL	0.1876	0.4768	1
15	myb29/AOP2/gsoh	UWY2011	4-methoxy-indol-3-yl-methyl GSL	0.2458	0.4419	1
16	AOP2/gsoh	UWY2011	4-methoxy-indol-3-yl-methyl GSL	0.4374	0.375	0.813606
17	myb28/myb29/gsoh	UWY2011	4-methoxy-indol-3-yl-methyl GSL	0.0942	0.4183	1
1	Col-0	UWY2012	4-methoxy-indol-3-yl-methyl GSL	1.6924	0.3734	Col-0
2	myb28	UWY2012	4-methoxy-indol-3-yl-methyl GSL	1.7673	0.3761	1
3	myb29	UWY2012	4-methoxy-indol-3-yl-methyl GSL	2.0275	0.3693	0.994118
4	gsm1	UWY2012	4-methoxy-indol-3-yl-methyl GSL	1.9806	0.378	0.998155
5	gsox1	UWY2012	4-methoxy-indol-3-yl-methyl GSL	1.4577	0.374	0.944122
6	gsox3	UWY2012	4-methoxy-indol-3-yl-methyl GSL	1.7678	0.3735	1
7	AOP2	UWY2012	4-methoxy-indol-3-yl-methyl GSL	1.5203	0.4229	0.972191
8	ESP	UWY2012	4-methoxy-indol-3-yl-methyl GSL	1.671	0.379	0.999852
9	gsoh	UWY2012	4-methoxy-indol-3-yl-methyl GSL	1.8605	0.3358	1
10	myb28/myb29	UWY2012	4-methoxy-indol-3-yl-methyl GSL	2.2476	0.3334	0.585587
11	myb28/gsm1	UWY2012	4-methoxy-indol-3-yl-methyl GSL	2.1576	0.3815	0.959373
12	myb29/gsm1	UWY2012	4-methoxy-indol-3-yl-methyl GSL	2.208	0.4125	0.60099
13	myb28/AOP2	UWY2012	4-methoxy-indol-3-yl-methyl GSL	1.7092	0.4741	1
14	myb28/gsoh	UWY2012	4-methoxy-indol-3-yl-methyl GSL	1.5856	0.4071	0.998795
15	myb29/AOP2/gsoh	UWY2012	4-methoxy-indol-3-yl-methyl GSL	2.8287	0.4813	0.369467
16	AOP2/gsoh	UWY2012	4-methoxy-indol-3-yl-methyl GSL	2.4732	0.3902	0.0875111
17	myb28/myb29/gsoh	UWY2012	4-methoxy-indol-3-yl-methyl GSL	2.003	0.3516	0.993164
1	Col-0	UCD2012	4-methylsulfinylbutyl GSL	78.1502	6.317	Col-0
2	myb28	UCD2012	4-methylsulfinylbutyl GSL	36.5293	6.4016	8.73e-12
3	myb29	UCD2012	4-methylsulfinylbutyl GSL	48.402	6.4153	2e-05
4	gsm1	UCD2012	4-methylsulfinylbutyl GSL	8.6128	6.3629	0
5	gsox1	UCD2012	4-methylsulfinylbutyl GSL	69.9511	6.2928	0.839589
6	gsox3	UCD2012	4-methylsulfinylbutyl GSL	68.0865	6.4153	0.690519
7	AOP2	UCD2012	4-methylsulfinylbutyl GSL	0.9503	7.9307	0
8	ESP	UCD2012	4-methylsulfinylbutyl GSL	61.8687	6.2823	0.0578564
9	gsoh	UCD2012	4-methylsulfinylbutyl GSL	66.9204	5.1823	0.283214
10	myb28/myb29	UCD2012	4-methylsulfinylbutyl GSL	0.4081	5.2796	0
11	myb28/gsm1	UCD2012	4-methylsulfinylbutyl GSL	1.0454	6.401	0
12	myb29/gsm1	UCD2012	4-methylsulfinylbutyl GSL	9.7186	6.3464	0
13	myb28/AOP2	UCD2012	4-methylsulfinylbutyl GSL	1.3463	9.0746	0
14	myb28/gsoh	UCD2012	4-methylsulfinylbutyl GSL	46.708	8.5097	0.000534559
15	myb29/AOP2/gsoh	UCD2012	4-methylsulfinylbutyl GSL	9.7936	6.5367	0
16	AOP2/gsoh	UCD2012	4-methylsulfinylbutyl GSL	12.5109	4.9146	0
17	myb28/myb29/gsoh	UCD2012	4-methylsulfinylbutyl GSL	1.2483	5.1843	0
1	Col-0	UWY2011	4-methylsulfinylbutyl GSL	95.878	8.5165	Col-0
2	myb28	UWY2011	4-methylsulfinylbutyl GSL	48.2918	7.4763	4.45e-09
3	myb29	UWY2011	4-methylsulfinylbutyl GSL	56.9585	7.1758	2.67e-06
4	gsm1	UWY2011	4-methylsulfinylbutyl GSL	13.295	8.1322	0
5	gsox1	UWY2011	4-methylsulfinylbutyl GSL	91.2517	7.8746	1
6	gsox3	UWY2011	4-methylsulfinylbutyl GSL	85.2777	7.6779	0.92568
7	AOP2	UWY2011	4-methylsulfinylbutyl GSL	1.094	12.6531	0
8	ESP	UWY2011	4-methylsulfinylbutyl GSL	72.8233	8.5814	0.062929
9	gsoh	UWY2011	4-methylsulfinylbutyl GSL	101.289	7.4833	0.997141
10	myb28/myb29	UWY2011	4-methylsulfinylbutyl GSL	4.6742	9.4292	0
11	myb28/gsm1	UWY2011	4-methylsulfinylbutyl GSL	6.3171	8.5492	0
12	myb29/gsm1	UWY2011	4-methylsulfinylbutyl GSL	17.829	8.5654	0
13	myb28/AOP2	UWY2011	4-methylsulfinylbutyl GSL	0.1126	9.5604	0
14	myb28/gsoh	UWY2011	4-methylsulfinylbutyl GSL	71.8751	9.6099	0.0589243
15	myb29/AOP2/gsoh	UWY2011	4-methylsulfinylbutyl GSL	7.2711	8.6749	0
16	AOP2/gsoh	UWY2011	4-methylsulfinylbutyl GSL	21.1297	6.7818	0
17	myb28/myb29/gsoh	UWY2011	4-methylsulfinylbutyl GSL	4.1384	8.0235	0
1	Col-0	UWY2012	4-methylsulfinylbutyl GSL	110.495	6.7368	Col-0
2	myb28	UWY2012	4-methylsulfinylbutyl GSL	22.6189	6.8163	1.11e-16
3	myb29	UWY2012	4-methylsulfinylbutyl GSL	59.5913	6.6132	1.68e-06
4	gsm1	UWY2012	4-methylsulfinylbutyl GSL	10.8439	6.8737	0
5	gsox1	UWY2012	4-methylsulfinylbutyl GSL	90.9537	6.7544	0.329854
6	gsox3	UWY2012	4-methylsulfinylbutyl GSL	79.5903	6.7388	0.0216683
7	AOP2	UWY2012	4-methylsulfinylbutyl GSL	0.5625	8.1538	0
8	ESP	UWY2012	4-methylsulfinylbutyl GSL	92.6265	6.9016	0.534594
9	gsoh	UWY2012	4-methylsulfinylbutyl GSL	111.012	5.5734	1
10	myb28/myb29	UWY2012	4-methylsulfinylbutyl GSL	1.6143	5.4953	0
11	myb28/gsm1	UWY2012	4-methylsulfinylbutyl GSL	2.7434	6.9766	0
12	myb29/gsm1	UWY2012	4-methylsulfinylbutyl GSL	21.372	7.8657	5.66e-15
13	myb28/AOP2	UWY2012	4-methylsulfinylbutyl GSL	0.942	9.547	4.44e-16
14	myb28/gsoh	UWY2012	4-methylsulfinylbutyl GSL	67.5188	7.7135	0.00118064
15	myb29/AOP2/gsoh	UWY2012	4-methylsulfinylbutyl GSL	47.8304	9.7386	3.12e-05
16	AOP2/gsoh	UWY2012	4-methylsulfinylbutyl GSL	43.9916	7.2294	8.4e-11
17	myb28/myb29/gsoh	UWY2012	4-methylsulfinylbutyl GSL	2.0881	6.0718	0
1	Col-0	UCD2012	5-methylsulfinylpentyl GSL	3.4882	0.423	Col-0
2	myb28	UCD2012	5-methylsulfinylpentyl GSL	1.3624	0.4279	1.21e-05
3	myb29	UCD2012	5-methylsulfinylpentyl GSL	2.5271	0.4287	0.303843
4	gsm1	UCD2012	5-methylsulfinylpentyl GSL	0.005	0.4254	3.77e-15
5	gsox1	UCD2012	5-methylsulfinylpentyl GSL	2.9653	0.4209	0.92312
6	gsox3	UCD2012	5-methylsulfinylpentyl GSL	2.817	0.4287	0.882604
7	AOP2	UCD2012	5-methylsulfinylpentyl GSL	3.7973	0.5268	1
8	ESP	UCD2012	5-methylsulfinylpentyl GSL	2.7007	0.4203	0.450942
9	gsoh	UCD2012	5-methylsulfinylpentyl GSL	2.7915	0.3499	0.524463
10	myb28/myb29	UCD2012	5-methylsulfinylpentyl GSL	0.0761	0.3561	0
11	myb28/gsm1	UCD2012	5-methylsulfinylpentyl GSL	0.0562	0.4278	2.55e-15
12	myb29/gsm1	UCD2012	5-methylsulfinylpentyl GSL	0.0103	0.4243	8.99e-15
13	myb28/AOP2	UCD2012	5-methylsulfinylpentyl GSL	0.7609	0.5995	2.71e-06
14	myb28/gsoh	UCD2012	5-methylsulfinylpentyl GSL	1.2353	0.5633	0.00104779
15	myb29/AOP2/gsoh	UCD2012	5-methylsulfinylpentyl GSL	2.6814	0.4365	0.650712
16	AOP2/gsoh	UCD2012	5-methylsulfinylpentyl GSL	3.14	0.3329	0.961161
17	myb28/myb29/gsoh	UCD2012	5-methylsulfinylpentyl GSL	0.012	0.3501	0
1	Col-0	UWY2011	5-methylsulfinylpentyl GSL	4.2133	0.5679	Col-0
2	myb28	UWY2011	5-methylsulfinylpentyl GSL	1.7147	0.5012	9.89e-05
3	myb29	UWY2011	5-methylsulfinylpentyl GSL	2.8058	0.482	0.110215
4	gsm1	UWY2011	5-methylsulfinylpentyl GSL	0.267	0.5432	2.55e-11
5	gsox1	UWY2011	5-methylsulfinylpentyl GSL	3.5582	0.5267	0.999328
6	gsox3	UWY2011	5-methylsulfinylpentyl GSL	3.9935	0.5141	1
7	AOP2	UWY2011	5-methylsulfinylpentyl GSL	2.6634	0.8357	0.326568
8	ESP	UWY2011	5-methylsulfinylpentyl GSL	3.4754	0.5722	0.95952
9	gsoh	UWY2011	5-methylsulfinylpentyl GSL	4.3608	0.5016	0.999999
10	myb28/myb29	UWY2011	5-methylsulfinylpentyl GSL	0.1459	0.6267	2.08e-10
11	myb28/gsm1	UWY2011	5-methylsulfinylpentyl GSL	0.1727	0.5701	6.25e-12
12	myb29/gsm1	UWY2011	5-methylsulfinylpentyl GSL	0.2594	0.5711	6.82e-11
13	myb28/AOP2	UWY2011	5-methylsulfinylpentyl GSL	0.8654	0.6352	8.38e-07
14	myb28/gsoh	UWY2011	5-methylsulfinylpentyl GSL	2.8025	0.6385	0.200053
15	myb29/AOP2/gsoh	UWY2011	5-methylsulfinylpentyl GSL	0.5582	0.5782	3.12e-09
16	AOP2/gsoh	UWY2011	5-methylsulfinylpentyl GSL	4.0733	0.4568	1
17	myb28/myb29/gsoh	UWY2011	5-methylsulfinylpentyl GSL	0.2313	0.5363	6.07e-12
1	Col-0	UWY2012	5-methylsulfinylpentyl GSL	5.6656	0.4427	Col-0
2	myb28	UWY2012	5-methylsulfinylpentyl GSL	0.8691	0.4484	8.88e-16
3	myb29	UWY2012	5-methylsulfinylpentyl GSL	3.5665	0.4353	0.00147921
4	gsm1	UWY2012	5-methylsulfinylpentyl GSL	0.1084	0.4519	0
5	gsox1	UWY2012	5-methylsulfinylpentyl GSL	4.5221	0.4443	0.257313
6	gsox3	UWY2012	5-methylsulfinylpentyl GSL	4.2462	0.4432	0.0855944
7	AOP2	UWY2012	5-methylsulfinylpentyl GSL	4.6123	0.5368	0.441768
8	ESP	UWY2012	5-methylsulfinylpentyl GSL	5.1416	0.4543	0.973705
9	gsoh	UWY2012	5-methylsulfinylpentyl GSL	6.0161	0.3673	0.999994
10	myb28/myb29	UWY2012	5-methylsulfinylpentyl GSL	0.0714	0.3621	0
11	myb28/gsm1	UWY2012	5-methylsulfinylpentyl GSL	0.0536	0.4589	0
12	myb29/gsm1	UWY2012	5-methylsulfinylpentyl GSL	0.2107	0.5161	0
13	myb28/AOP2	UWY2012	5-methylsulfinylpentyl GSL	4.4219	0.6271	0.586123
14	myb28/gsoh	UWY2012	5-methylsulfinylpentyl GSL	3.4258	0.5071	0.00292752
15	myb29/AOP2/gsoh	UWY2012	5-methylsulfinylpentyl GSL	6.0732	0.6385	0.972718
16	AOP2/gsoh	UWY2012	5-methylsulfinylpentyl GSL	6.7354	0.4752	0.891149
17	myb28/myb29/gsoh	UWY2012	5-methylsulfinylpentyl GSL	0.1214	0.4006	0
1	Col-0	UCD2012	7-methylsulfinylheptyl GSL	4.6825	0.5566	Col-0
2	myb28	UCD2012	7-methylsulfinylheptyl GSL	0.1046	0.5619	2.8e-11
3	myb29	UCD2012	7-methylsulfinylheptyl GSL	5.8423	0.5628	0.427892
4	gsm1	UCD2012	7-methylsulfinylheptyl GSL	1.1624	0.5593	1.27e-06
5	gsox1	UCD2012	7-methylsulfinylheptyl GSL	5.5848	0.5546	0.85586
6	gsox3	UCD2012	7-methylsulfinylheptyl GSL	4.1626	0.5628	0.999984
7	AOP2	UCD2012	7-methylsulfinylheptyl GSL	5.3462	0.668	1
8	ESP	UCD2012	7-methylsulfinylheptyl GSL	4.0072	0.5539	0.971643
9	gsoh	UCD2012	7-methylsulfinylheptyl GSL	3.9526	0.4816	0.905084
10	myb28/myb29	UCD2012	7-methylsulfinylheptyl GSL	0.2268	0.4878	2e-15
11	myb28/gsm1	UCD2012	7-methylsulfinylheptyl GSL	0.1579	0.5619	1.33e-11
12	myb29/gsm1	UCD2012	7-methylsulfinylheptyl GSL	1.4438	0.5582	2.62e-05
13	myb28/AOP2	UCD2012	7-methylsulfinylheptyl GSL	0.7048	0.7487	2.18e-05
14	myb28/gsoh	UCD2012	7-methylsulfinylheptyl GSL	0.6306	0.7084	1.81e-05
15	myb29/AOP2/gsoh	UCD2012	7-methylsulfinylheptyl GSL	3.8567	0.5711	0.968558
16	AOP2/gsoh	UCD2012	7-methylsulfinylheptyl GSL	4.2283	0.4646	0.990281
17	myb28/myb29/gsoh	UCD2012	7-methylsulfinylheptyl GSL	0.2001	0.4817	2.22e-16
1	Col-0	UWY2011	7-methylsulfinylheptyl GSL	2.6245	0.7188	Col-0
2	myb28	UWY2011	7-methylsulfinylheptyl GSL	0.4089	0.6464	3.97e-08
3	myb29	UWY2011	7-methylsulfinylheptyl GSL	2.8618	0.626	0.999997
4	gsm1	UWY2011	7-methylsulfinylheptyl GSL	0.9242	0.6918	0.000562631
5	gsox1	UWY2011	7-methylsulfinylheptyl GSL	2.6454	0.674	1
6	gsox3	UWY2011	7-methylsulfinylheptyl GSL	2.4748	0.6606	1
7	AOP2	UWY2011	7-methylsulfinylheptyl GSL	0.9795	1.0183	0.0170727
8	ESP	UWY2011	7-methylsulfinylheptyl GSL	2.289	0.7236	0.987819
9	gsoh	UWY2011	7-methylsulfinylheptyl GSL	3.0322	0.647	0.997336
10	myb28/myb29	UWY2011	7-methylsulfinylheptyl GSL	0.433	0.7835	2.69e-05
11	myb28/gsm1	UWY2011	7-methylsulfinylheptyl GSL	0.21	0.7213	4.02e-08
12	myb29/gsm1	UWY2011	7-methylsulfinylheptyl GSL	1.4204	0.7223	0.0380325
13	myb28/AOP2	UWY2011	7-methylsulfinylheptyl GSL	0.3314	0.7929	1.01e-06
14	myb28/gsoh	UWY2011	7-methylsulfinylheptyl GSL	1.0683	0.7968	0.00443902
15	myb29/AOP2/gsoh	UWY2011	7-methylsulfinylheptyl GSL	0.3399	0.7301	9.3e-08
16	AOP2/gsoh	UWY2011	7-methylsulfinylheptyl GSL	2.364	0.5992	0.987379
17	myb28/myb29/gsoh	UWY2011	7-methylsulfinylheptyl GSL	0.2307	0.6844	9.71e-09
1	Col-0	UWY2012	7-methylsulfinylheptyl GSL	3.3285	0.5961	Col-0
2	myb28	UWY2012	7-methylsulfinylheptyl GSL	0.119	0.6015	9.28e-12
3	myb29	UWY2012	7-methylsulfinylheptyl GSL	2.786	0.5879	0.796427
4	gsm1	UWY2012	7-methylsulfinylheptyl GSL	1.0927	0.6053	3e-06
5	gsox1	UWY2012	7-methylsulfinylheptyl GSL	3.918	0.5973	0.984856
6	gsox3	UWY2012	7-methylsulfinylheptyl GSL	2.326	0.5963	0.141811
7	AOP2	UWY2012	7-methylsulfinylheptyl GSL	3.8984	0.6934	0.99999
8	ESP	UWY2012	7-methylsulfinylheptyl GSL	2.9732	0.6073	0.978879
9	gsoh	UWY2012	7-methylsulfinylheptyl GSL	3.6356	0.52	0.999957
10	myb28/myb29	UWY2012	7-methylsulfinylheptyl GSL	0.0081	0.515	0
11	myb28/gsm1	UWY2012	7-methylsulfinylheptyl GSL	0.047	0.6123	5.79e-13
12	myb29/gsm1	UWY2012	7-methylsulfinylheptyl GSL	1.6764	0.6732	0.00382213
13	myb28/AOP2	UWY2012	7-methylsulfinylheptyl GSL	2.9877	0.7918	0.999922
14	myb28/gsoh	UWY2012	7-methylsulfinylheptyl GSL	1.9933	0.6627	0.0386269
15	myb29/AOP2/gsoh	UWY2012	7-methylsulfinylheptyl GSL	4.2884	0.8055	0.624765
16	AOP2/gsoh	UWY2012	7-methylsulfinylheptyl GSL	5.1475	0.6294	0.0711427
17	myb28/myb29/gsoh	UWY2012	7-methylsulfinylheptyl GSL	0.0413	0.5522	5.88e-15
1	Col-0	UCD2012	8-methylsulfinyloctyl GSL	17.8553	2.0873	Col-0
2	myb28	UCD2012	8-methylsulfinyloctyl GSL	0.0851	2.1048	8.85e-10
3	myb29	UCD2012	8-methylsulfinyloctyl GSL	21.0414	2.108	0.861291
4	gsm1	UCD2012	8-methylsulfinyloctyl GSL	12.2051	2.0947	0.275855
5	gsox1	UCD2012	8-methylsulfinyloctyl GSL	22.9206	2.0771	0.477015
6	gsox3	UCD2012	8-methylsulfinyloctyl GSL	16.7957	2.108	1
7	AOP2	UCD2012	8-methylsulfinyloctyl GSL	15.0753	2.5064	0.949782
8	ESP	UCD2012	8-methylsulfinyloctyl GSL	17.1782	2.0747	1
9	gsoh	UCD2012	8-methylsulfinyloctyl GSL	15.0234	1.8016	0.920509
10	myb28/myb29	UCD2012	8-methylsulfinyloctyl GSL	0.4225	1.8247	5.03e-13
11	myb28/gsm1	UCD2012	8-methylsulfinyloctyl GSL	0.244	2.1046	4.95e-10
12	myb29/gsm1	UCD2012	8-methylsulfinyloctyl GSL	12.6421	2.0907	0.456786
13	myb28/AOP2	UCD2012	8-methylsulfinyloctyl GSL	0.8399	2.8026	7.29e-06
14	myb28/gsoh	UCD2012	8-methylsulfinyloctyl GSL	4.0802	2.6531	0.000724199
15	myb29/AOP2/gsoh	UCD2012	8-methylsulfinyloctyl GSL	14.2854	2.1389	0.947679
16	AOP2/gsoh	UCD2012	8-methylsulfinyloctyl GSL	16.858	1.7371	0.999975
17	myb28/myb29/gsoh	UCD2012	8-methylsulfinyloctyl GSL	0.261	1.8024	1.59e-12
1	Col-0	UWY2011	8-methylsulfinyloctyl GSL	10.4916	2.7197	Col-0
2	myb28	UWY2011	8-methylsulfinyloctyl GSL	0.5855	2.4501	1.48e-11
3	myb29	UWY2011	8-methylsulfinyloctyl GSL	9.7708	2.374	0.999784
4	gsm1	UWY2011	8-methylsulfinyloctyl GSL	8.2467	2.6191	0.706993
5	gsox1	UWY2011	8-methylsulfinyloctyl GSL	9.0009	2.5527	0.991215
6	gsox3	UWY2011	8-methylsulfinyloctyl GSL	8.4172	2.5028	0.823857
7	AOP2	UWY2011	8-methylsulfinyloctyl GSL	3.406	3.8393	0.0115889
8	ESP	UWY2011	8-methylsulfinyloctyl GSL	10.6227	2.7376	1
9	gsoh	UWY2011	8-methylsulfinyloctyl GSL	10.2985	2.4521	1
10	myb28/myb29	UWY2011	8-methylsulfinyloctyl GSL	0.554	2.9611	1.2e-09
11	myb28/gsm1	UWY2011	8-methylsulfinyloctyl GSL	0.5856	2.7292	1.78e-10
12	myb29/gsm1	UWY2011	8-methylsulfinyloctyl GSL	10.0475	2.7329	1
13	myb28/AOP2	UWY2011	8-methylsulfinyloctyl GSL	0.9641	2.9963	5.74e-09
14	myb28/gsoh	UWY2011	8-methylsulfinyloctyl GSL	3.8481	3.0111	0.000941052
15	myb29/AOP2/gsoh	UWY2011	8-methylsulfinyloctyl GSL	1.3696	2.7621	7.03e-08
16	AOP2/gsoh	UWY2011	8-methylsulfinyloctyl GSL	8.9044	2.2745	0.606995
17	myb28/myb29/gsoh	UWY2011	8-methylsulfinyloctyl GSL	0.6568	2.5915	9.9e-11
1	Col-0	UWY2012	8-methylsulfinyloctyl GSL	8.8546	2.1659	Col-0
2	myb28	UWY2012	8-methylsulfinyloctyl GSL	0.7979	2.1892	6.18e-11
3	myb29	UWY2012	8-methylsulfinyloctyl GSL	7.8629	2.137	0.988391
4	gsm1	UWY2012	8-methylsulfinyloctyl GSL	7.6969	2.203	0.948363
5	gsox1	UWY2012	8-methylsulfinyloctyl GSL	8.8324	2.1728	1
6	gsox3	UWY2012	8-methylsulfinyloctyl GSL	6.3787	2.168	0.238619
7	AOP2	UWY2012	8-methylsulfinyloctyl GSL	6.6992	2.5497	0.634748
8	ESP	UWY2012	8-methylsulfinyloctyl GSL	7.9322	2.2132	0.99586
9	gsoh	UWY2012	8-methylsulfinyloctyl GSL	9.8017	1.8708	0.994602
10	myb28/myb29	UWY2012	8-methylsulfinyloctyl GSL	0.5533	1.8507	1.55e-15
11	myb28/gsm1	UWY2012	8-methylsulfinyloctyl GSL	0.6924	2.231	4.68e-11
12	myb29/gsm1	UWY2012	8-methylsulfinyloctyl GSL	11.0816	2.462	0.698927
13	myb28/AOP2	UWY2012	8-methylsulfinyloctyl GSL	5.2471	2.9235	0.165213
14	myb28/gsoh	UWY2012	8-methylsulfinyloctyl GSL	4.193	2.4265	0.0029193
15	myb29/AOP2/gsoh	UWY2012	8-methylsulfinyloctyl GSL	11.3457	2.97	0.256253
16	AOP2/gsoh	UWY2012	8-methylsulfinyloctyl GSL	10.7181	2.2964	1
17	myb28/myb29/gsoh	UWY2012	8-methylsulfinyloctyl GSL	0.7087	2.0012	7.08e-14
1	Col-0	UCD2012	Absolute Fitness (excld survivorship)	145.789	39.3767	Col-0
2	myb28	UCD2012	Absolute Fitness (excld survivorship)	135.702	38.8052	0.983051
3	myb29	UCD2012	Absolute Fitness (excld survivorship)	152.142	38.5363	1
4	gsm1	UCD2012	Absolute Fitness (excld survivorship)	122.001	38.0797	0.988096
5	gsox1	UCD2012	Absolute Fitness (excld survivorship)	182.725	38.4651	0.968451
6	gsox3	UCD2012	Absolute Fitness (excld survivorship)	127.346	38.5611	0.989925
7	AOP2	UCD2012	Absolute Fitness (excld survivorship)	181.089	41.7657	0.859097
8	ESP	UCD2012	Absolute Fitness (excld survivorship)	148.471	38.1823	1
9	gsoh	UCD2012	Absolute Fitness (excld survivorship)	137.797	36.2209	1
10	myb28/myb29	UCD2012	Absolute Fitness (excld survivorship)	152.605	36.3713	1
11	myb28/gsm1	UCD2012	Absolute Fitness (excld survivorship)	150.677	38.533	1
12	myb29/gsm1	UCD2012	Absolute Fitness (excld survivorship)	154.339	38.4199	1
13	myb28/AOP2	UCD2012	Absolute Fitness (excld survivorship)	205.215	43.2275	0.996956
14	myb28/gsoh	UCD2012	Absolute Fitness (excld survivorship)	143.658	41.1539	1
15	myb29/AOP2/gsoh	UCD2012	Absolute Fitness (excld survivorship)	113.147	38.4093	0.405703
16	AOP2/gsoh	UCD2012	Absolute Fitness (excld survivorship)	135.363	35.7886	0.993289
17	myb28/myb29/gsoh	UCD2012	Absolute Fitness (excld survivorship)	167.343	36.44	1
1	Col-0	UWY2011	Absolute Fitness (excld survivorship)	240.028	44.7094	Col-0
2	myb28	UWY2011	Absolute Fitness (excld survivorship)	279.09	43.9064	0.72763
3	myb29	UWY2011	Absolute Fitness (excld survivorship)	295.781	43.0081	0.326631
4	gsm1	UWY2011	Absolute Fitness (excld survivorship)	290.501	44.6036	0.740935
5	gsox1	UWY2011	Absolute Fitness (excld survivorship)	337.965	44.52	0.0338424
6	gsox3	UWY2011	Absolute Fitness (excld survivorship)	260.101	43.3244	0.998656
7	AOP2	UWY2011	Absolute Fitness (excld survivorship)	260.519	54.5035	1
8	ESP	UWY2011	Absolute Fitness (excld survivorship)	232.087	44.5678	0.979577
9	gsoh	UWY2011	Absolute Fitness (excld survivorship)	274.767	44.5104	0.999999
10	myb28/myb29	UWY2011	Absolute Fitness (excld survivorship)	312.353	47.2314	0.194887
11	myb28/gsm1	UWY2011	Absolute Fitness (excld survivorship)	274.469	45.4158	0.99908
12	myb29/gsm1	UWY2011	Absolute Fitness (excld survivorship)	223.37	45.5306	0.984624
13	myb28/AOP2	UWY2011	Absolute Fitness (excld survivorship)	226.69	47.5547	0.956298
14	myb28/gsoh	UWY2011	Absolute Fitness (excld survivorship)	274.199	46.5979	0.999955
15	myb29/AOP2/gsoh	UWY2011	Absolute Fitness (excld survivorship)	258.283	45.5306	0.999997
16	AOP2/gsoh	UWY2011	Absolute Fitness (excld survivorship)	205.429	42.5336	0.473241
17	myb28/myb29/gsoh	UWY2011	Absolute Fitness (excld survivorship)	213.408	44.6451	0.94599
1	Col-0	UWY2012	Absolute Fitness (excld survivorship)	109.463	40.6068	Col-0
2	myb28	UWY2012	Absolute Fitness (excld survivorship)	66.2408	40.9251	0.0377203
3	myb29	UWY2012	Absolute Fitness (excld survivorship)	65.3531	40.6963	0.0416895
4	gsm1	UWY2012	Absolute Fitness (excld survivorship)	70.0623	41.0596	0.0862182
5	gsox1	UWY2012	Absolute Fitness (excld survivorship)	117.838	41.5221	0.999991
6	gsox3	UWY2012	Absolute Fitness (excld survivorship)	55.7574	40.5982	0.00512615
7	AOP2	UWY2012	Absolute Fitness (excld survivorship)	63.4233	45.3085	0.282253
8	ESP	UWY2012	Absolute Fitness (excld survivorship)	60.4941	41.0253	0.0192463
9	gsoh	UWY2012	Absolute Fitness (excld survivorship)	70.8186	39.3414	0.0533389
10	myb28/myb29	UWY2012	Absolute Fitness (excld survivorship)	101.168	38.9747	0.999992
11	myb28/gsm1	UWY2012	Absolute Fitness (excld survivorship)	56.3529	41.0056	0.00581199
12	myb29/gsm1	UWY2012	Absolute Fitness (excld survivorship)	74.8945	43.1274	0.239945
13	myb28/AOP2	UWY2012	Absolute Fitness (excld survivorship)	32.3261	48.5137	0.00410651
14	myb28/gsoh	UWY2012	Absolute Fitness (excld survivorship)	113.304	42.6171	1
15	myb29/AOP2/gsoh	UWY2012	Absolute Fitness (excld survivorship)	77.3081	55.6806	0.299548
16	AOP2/gsoh	UWY2012	Absolute Fitness (excld survivorship)	84.4494	41.6175	0.658481
17	myb28/myb29/gsoh	UWY2012	Absolute Fitness (excld survivorship)	118.231	39.8411	0.992095
1	Col-0	UCD2012	Absolute Fitness (incld survivorship)	145.979	37.9781	Col-0
2	myb28	UCD2012	Absolute Fitness (incld survivorship)	132.953	37.0578	0.964102
3	myb29	UCD2012	Absolute Fitness (incld survivorship)	136.689	36.3035	0.999919
4	gsm1	UCD2012	Absolute Fitness (incld survivorship)	114.883	36.0508	0.883659
5	gsox1	UCD2012	Absolute Fitness (incld survivorship)	173.899	36.6144	0.97459
6	gsox3	UCD2012	Absolute Fitness (incld survivorship)	126.36	36.7466	0.97292
7	AOP2	UCD2012	Absolute Fitness (incld survivorship)	169.661	40.7027	0.899119
8	ESP	UCD2012	Absolute Fitness (incld survivorship)	139.011	36.1723	0.999998
9	gsoh	UCD2012	Absolute Fitness (incld survivorship)	132.96	33.7466	1
10	myb28/myb29	UCD2012	Absolute Fitness (incld survivorship)	143.261	33.8514	0.999858
11	myb28/gsm1	UCD2012	Absolute Fitness (incld survivorship)	152.724	36.891	1
12	myb29/gsm1	UCD2012	Absolute Fitness (incld survivorship)	146.024	36.3056	1
13	myb28/AOP2	UCD2012	Absolute Fitness (incld survivorship)	186.202	41.5769	1
14	myb28/gsoh	UCD2012	Absolute Fitness (incld survivorship)	145.763	40.2473	1
15	myb29/AOP2/gsoh	UCD2012	Absolute Fitness (incld survivorship)	105.659	36.4376	0.329781
16	AOP2/gsoh	UCD2012	Absolute Fitness (incld survivorship)	129.391	33.1948	0.977768
17	myb28/myb29/gsoh	UCD2012	Absolute Fitness (incld survivorship)	147.046	33.7895	1
1	Col-0	UWY2011	Absolute Fitness (incld survivorship)	158.814	40.2189	Col-0
2	myb28	UWY2011	Absolute Fitness (incld survivorship)	243.171	41.3876	0.319706
3	myb29	UWY2011	Absolute Fitness (incld survivorship)	294.478	41.3876	0.00538089
4	gsm1	UWY2011	Absolute Fitness (incld survivorship)	217.634	41.0025	0.865094
5	gsox1	UWY2011	Absolute Fitness (incld survivorship)	238.601	40.638	0.311306
6	gsox3	UWY2011	Absolute Fitness (incld survivorship)	192.401	40.0073	0.996137
7	AOP2	UWY2011	Absolute Fitness (incld survivorship)	258.981	55.6373	0.257211
8	ESP	UWY2011	Absolute Fitness (incld survivorship)	147.998	40.1963	0.999574
9	gsoh	UWY2011	Absolute Fitness (incld survivorship)	183.004	40.1772	0.999992
10	myb28/myb29	UWY2011	Absolute Fitness (incld survivorship)	186.106	41.8327	0.999089
11	myb28/gsm1	UWY2011	Absolute Fitness (incld survivorship)	195.703	41.2306	0.98035
12	myb29/gsm1	UWY2011	Absolute Fitness (incld survivorship)	142.09	41.202	0.999997
13	myb28/AOP2	UWY2011	Absolute Fitness (incld survivorship)	139.19	42.8544	0.996719
14	myb28/gsoh	UWY2011	Absolute Fitness (incld survivorship)	220.934	44.1452	0.942474
15	myb29/AOP2/gsoh	UWY2011	Absolute Fitness (incld survivorship)	185.141	41.8109	1
16	AOP2/gsoh	UWY2011	Absolute Fitness (incld survivorship)	163.143	39.2352	1
17	myb28/myb29/gsoh	UWY2011	Absolute Fitness (incld survivorship)	161.095	41.3766	1
1	Col-0	UWY2012	Absolute Fitness (incld survivorship)	102.033	38.1679	Col-0
2	myb28	UWY2012	Absolute Fitness (incld survivorship)	60.242	38.4118	0.0389515
3	myb29	UWY2012	Absolute Fitness (incld survivorship)	64.5409	38.5259	0.101421
4	gsm1	UWY2012	Absolute Fitness (incld survivorship)	65.5089	38.7105	0.0994016
5	gsox1	UWY2012	Absolute Fitness (incld survivorship)	101.44	38.8285	1
6	gsox3	UWY2012	Absolute Fitness (incld survivorship)	54.9205	38.3977	0.016246
7	AOP2	UWY2012	Absolute Fitness (incld survivorship)	62.7956	44.4397	0.43366
8	ESP	UWY2012	Absolute Fitness (incld survivorship)	59.7556	38.9549	0.0465933
9	gsoh	UWY2012	Absolute Fitness (incld survivorship)	64.3786	36.4991	0.0400872
10	myb28/myb29	UWY2012	Absolute Fitness (incld survivorship)	94.7745	36.1133	0.99996
11	myb28/gsm1	UWY2012	Absolute Fitness (incld survivorship)	54.0908	38.7917	0.0114543
12	myb29/gsm1	UWY2012	Absolute Fitness (incld survivorship)	51.1767	39.4237	0.00740335
13	myb28/AOP2	UWY2012	Absolute Fitness (incld survivorship)	19.5207	41.5822	6.22e-06
14	myb28/gsoh	UWY2012	Absolute Fitness (incld survivorship)	82.7646	39.1326	0.904155
15	myb29/AOP2/gsoh	UWY2012	Absolute Fitness (incld survivorship)	48.7552	49.8994	0.00450004
16	AOP2/gsoh	UWY2012	Absolute Fitness (incld survivorship)	55.2196	37.3976	0.00806513
17	myb28/myb29/gsoh	UWY2012	Absolute Fitness (incld survivorship)	91.201	36.5401	0.999562
1	Col-0	UCD2012	Alkenyl GSL	1.2611	4.6212	Col-0
2	myb28	UCD2012	Alkenyl GSL	2.049	4.6923	1
3	myb29	UCD2012	Alkenyl GSL	1.3492	4.7037	1
4	gsm1	UCD2012	Alkenyl GSL	1.1839	4.6603	1
5	gsox1	UCD2012	Alkenyl GSL	2.3803	4.6021	1
6	gsox3	UCD2012	Alkenyl GSL	1.8872	4.7037	1
7	AOP2	UCD2012	Alkenyl GSL	60.1247	5.9428	7.77e-16
8	ESP	UCD2012	Alkenyl GSL	1.9669	4.5933	1
9	gsoh	UCD2012	Alkenyl GSL	1.7275	3.6661	1
10	myb28/myb29	UCD2012	Alkenyl GSL	0.8467	3.7495	1
11	myb28/gsm1	UCD2012	Alkenyl GSL	0.9036	4.6918	1
12	myb29/gsm1	UCD2012	Alkenyl GSL	0.6371	4.6465	1
13	myb28/AOP2	UCD2012	Alkenyl GSL	21.9764	6.8641	0.0271575
14	myb28/gsoh	UCD2012	Alkenyl GSL	1.0595	6.4111	1
15	myb29/AOP2/gsoh	UCD2012	Alkenyl GSL	57.5412	4.8039	0
16	AOP2/gsoh	UCD2012	Alkenyl GSL	74.0044	3.4351	0
17	myb28/myb29/gsoh	UCD2012	Alkenyl GSL	0.926	3.6679	1
1	Col-0	UWY2011	Alkenyl GSL	2.136	6.3854	Col-0
2	myb28	UWY2011	Alkenyl GSL	1.6958	5.5385	1
3	myb29	UWY2011	Alkenyl GSL	2.4888	5.2908	1
4	gsm1	UWY2011	Alkenyl GSL	1.1298	6.0741	1
5	gsox1	UWY2011	Alkenyl GSL	3.1415	5.8634	1
6	gsox3	UWY2011	Alkenyl GSL	2.6503	5.7006	1
7	AOP2	UWY2011	Alkenyl GSL	42.7998	9.6888	0.014389
8	ESP	UWY2011	Alkenyl GSL	2.6996	6.4353	1
9	gsoh	UWY2011	Alkenyl GSL	3.5816	5.5436	1
10	myb28/myb29	UWY2011	Alkenyl GSL	1.3361	7.1217	1
11	myb28/gsm1	UWY2011	Alkenyl GSL	2.0698	6.4091	1
12	myb29/gsm1	UWY2011	Alkenyl GSL	2.0394	6.4237	1
13	myb28/AOP2	UWY2011	Alkenyl GSL	26.4041	7.2265	0.311913
14	myb28/gsoh	UWY2011	Alkenyl GSL	2.9775	7.2621	1
15	myb29/AOP2/gsoh	UWY2011	Alkenyl GSL	23.1095	6.5112	0.373606
16	AOP2/gsoh	UWY2011	Alkenyl GSL	98.828	4.9665	0
17	myb28/myb29/gsoh	UWY2011	Alkenyl GSL	1.8369	5.9841	1
1	Col-0	UWY2012	Alkenyl GSL	0.2098	4.8835	Col-0
2	myb28	UWY2012	Alkenyl GSL	0.1667	4.9532	1
3	myb29	UWY2012	Alkenyl GSL	1.0235	4.7839	1
4	gsm1	UWY2012	Alkenyl GSL	0.5391	4.9998	1
5	gsox1	UWY2012	Alkenyl GSL	1.2514	4.9008	1
6	gsox3	UWY2012	Alkenyl GSL	0.7603	4.8872	1
7	AOP2	UWY2012	Alkenyl GSL	87.4947	6.0629	0
8	ESP	UWY2012	Alkenyl GSL	0.4711	5.026	1
9	gsoh	UWY2012	Alkenyl GSL	1.2358	3.8955	1
10	myb28/myb29	UWY2012	Alkenyl GSL	0.506	3.8266	1
11	myb28/gsm1	UWY2012	Alkenyl GSL	0.4132	5.0869	1
12	myb29/gsm1	UWY2012	Alkenyl GSL	0.2673	5.8153	1
13	myb28/AOP2	UWY2012	Alkenyl GSL	81.252	7.1903	0
14	myb28/gsoh	UWY2012	Alkenyl GSL	0.2027	5.6974	1
15	myb29/AOP2/gsoh	UWY2012	Alkenyl GSL	81.87	7.3379	0
16	AOP2/gsoh	UWY2012	Alkenyl GSL	124.967	5.2957	0
17	myb28/myb29/gsoh	UWY2012	Alkenyl GSL	0.067	4.3295	1
1	Col-0	UCD2012	Allyl GSL	0.6478	0.5701	Col-0
2	myb28	UCD2012	Allyl GSL	0.9063	0.5783	1
3	myb29	UCD2012	Allyl GSL	0.4819	0.5796	1
4	gsm1	UCD2012	Allyl GSL	0.1632	0.5745	0.999079
5	gsox1	UCD2012	Allyl GSL	0.7168	0.5676	1
6	gsox3	UCD2012	Allyl GSL	0.5799	0.5796	1
7	AOP2	UCD2012	Allyl GSL	11.0791	0.7278	0
8	ESP	UCD2012	Allyl GSL	0.6196	0.5666	1
9	gsoh	UCD2012	Allyl GSL	0.6084	0.4568	1
10	myb28/myb29	UCD2012	Allyl GSL	0.1305	0.4666	0.995233
11	myb28/gsm1	UCD2012	Allyl GSL	0.3037	0.5783	0.999995
12	myb29/gsm1	UCD2012	Allyl GSL	0.107	0.5729	0.998997
13	myb28/AOP2	UCD2012	Allyl GSL	4.2153	0.8376	0.0013606
14	myb28/gsoh	UCD2012	Allyl GSL	0.4964	0.7834	1
15	myb29/AOP2/gsoh	UCD2012	Allyl GSL	5.8166	0.5916	9.98e-12
16	AOP2/gsoh	UCD2012	Allyl GSL	7.5734	0.4297	0
17	myb28/myb29/gsoh	UCD2012	Allyl GSL	0.3106	0.4571	0.999929
1	Col-0	UWY2011	Allyl GSL	1.1703	0.7825	Col-0
2	myb28	UWY2011	Allyl GSL	0.5349	0.6814	0.999992
3	myb29	UWY2011	Allyl GSL	0.5398	0.6519	0.999948
4	gsm1	UWY2011	Allyl GSL	0.3139	0.7453	0.991093
5	gsox1	UWY2011	Allyl GSL	1.4697	0.7202	0.999998
6	gsox3	UWY2011	Allyl GSL	0.8515	0.7008	1
7	AOP2	UWY2011	Allyl GSL	6.8843	1.1794	0.00197981
8	ESP	UWY2011	Allyl GSL	0.4994	0.7886	0.999904
9	gsoh	UWY2011	Allyl GSL	1.5536	0.682	1
10	myb28/myb29	UWY2011	Allyl GSL	0.1223	0.8707	0.889078
11	myb28/gsm1	UWY2011	Allyl GSL	0.3786	0.7855	0.999095
12	myb29/gsm1	UWY2011	Allyl GSL	0.3501	0.7872	0.99834
13	myb28/AOP2	UWY2011	Allyl GSL	4.0919	0.8833	0.213421
14	myb28/gsoh	UWY2011	Allyl GSL	0.9147	0.8877	1
15	myb29/AOP2/gsoh	UWY2011	Allyl GSL	2.2112	0.7977	0.997231
16	AOP2/gsoh	UWY2011	Allyl GSL	10.3136	0.6134	0
17	myb28/myb29/gsoh	UWY2011	Allyl GSL	0.1639	0.7346	0.989719
1	Col-0	UWY2012	Allyl GSL	0.3751	0.6004	Col-0
2	myb28	UWY2012	Allyl GSL	0.1708	0.6089	1
3	myb29	UWY2012	Allyl GSL	0.2834	0.5888	1
4	gsm1	UWY2012	Allyl GSL	0.093	0.6144	0.999986
5	gsox1	UWY2012	Allyl GSL	0.4781	0.6026	1
6	gsox3	UWY2012	Allyl GSL	0.4094	0.601	1
7	AOP2	UWY2012	Allyl GSL	11.5564	0.7419	0
8	ESP	UWY2012	Allyl GSL	0.1742	0.6177	1
9	gsoh	UWY2012	Allyl GSL	0.3173	0.4832	1
10	myb28/myb29	UWY2012	Allyl GSL	0.1397	0.4751	0.99999
11	myb28/gsm1	UWY2012	Allyl GSL	0.1905	0.6248	1
12	myb29/gsm1	UWY2012	Allyl GSL	0.2109	0.7117	1
13	myb28/AOP2	UWY2012	Allyl GSL	10.4103	0.877	0
14	myb28/gsoh	UWY2012	Allyl GSL	0.2779	0.6979	1
15	myb29/AOP2/gsoh	UWY2012	Allyl GSL	7.0202	0.8944	0
16	AOP2/gsoh	UWY2012	Allyl GSL	11.7741	0.6497	0
17	myb28/myb29/gsoh	UWY2012	Allyl GSL	0.3831	0.5349	1
1	Col-0	UCD2012	Base branches	3.677	0.5844	Col-0
2	myb28	UCD2012	Base branches	3.3323	0.5901	0.999622
3	myb29	UCD2012	Base branches	3.2881	0.5873	0.995425
4	gsm1	UCD2012	Base branches	3.5225	0.5872	1
5	gsox1	UCD2012	Base branches	3.327	0.5844	0.997868
6	gsox3	UCD2012	Base branches	3.8776	0.5873	0.999997
7	AOP2	UCD2012	Base branches	3.1612	0.6891	1
8	ESP	UCD2012	Base branches	2.677	0.5844	0.225251
9	gsoh	UCD2012	Base branches	2.6635	0.529	0.107441
10	myb28/myb29	UCD2012	Base branches	4.5065	0.5289	0.306902
11	myb28/gsm1	UCD2012	Base branches	4.6802	0.5873	0.221634
12	myb29/gsm1	UCD2012	Base branches	3.8783	0.5872	1
13	myb28/AOP2	UCD2012	Base branches	2.9393	0.701	0.140711
14	myb28/gsoh	UCD2012	Base branches	3.9133	0.684	0.976387
15	myb29/AOP2/gsoh	UCD2012	Base branches	2.702	0.5844	0.252543
16	AOP2/gsoh	UCD2012	Base branches	2.5408	0.5151	0.0328858
17	myb28/myb29/gsoh	UCD2012	Base branches	3.877	0.5267	0.999987
1	Col-0	UWY2011	Base branches	2.7096	0.6363	Col-0
2	myb28	UWY2011	Base branches	3.5703	0.6333	0.210879
3	myb29	UWY2011	Base branches	3.7788	0.6359	0.0812432
4	gsm1	UWY2011	Base branches	3.232	0.6451	0.926588
5	gsox1	UWY2011	Base branches	3.4128	0.6422	0.607478
6	gsox3	UWY2011	Base branches	3.225	0.6306	0.864762
7	AOP2	UWY2011	Base branches	3.7231	1.011	0.707992
8	ESP	UWY2011	Base branches	2.574	0.6422	0.999992
9	gsoh	UWY2011	Base branches	2.9151	0.6363	0.9999
10	myb28/myb29	UWY2011	Base branches	2.8531	0.6637	1
11	myb28/gsm1	UWY2011	Base branches	3.4316	0.6529	0.374429
12	myb29/gsm1	UWY2011	Base branches	2.6009	0.6459	1
13	myb28/AOP2	UWY2011	Base branches	2.8172	0.673	1
14	myb28/gsoh	UWY2011	Base branches	3.3673	0.6962	0.842377
15	myb29/AOP2/gsoh	UWY2011	Base branches	2.8469	0.6637	1
16	AOP2/gsoh	UWY2011	Base branches	3.0763	0.6091	0.974835
17	myb28/myb29/gsoh	UWY2011	Base branches	3.3557	0.6499	0.74321
1	Col-0	UWY2012	Base branches	3.368	0.5865	Col-0
2	myb28	UWY2012	Base branches	3.168	0.5865	1
3	myb29	UWY2012	Base branches	2.9938	0.5895	0.999258
4	gsm1	UWY2012	Base branches	2.6831	0.5962	0.821724
5	gsox1	UWY2012	Base branches	3.943	0.5865	0.944828
6	gsox3	UWY2012	Base branches	2.7383	0.5894	0.870712
7	AOP2	UWY2012	Base branches	3.5941	0.6981	0.999997
8	ESP	UWY2012	Base branches	2.8581	0.5926	0.985466
9	gsoh	UWY2012	Base branches	2.9052	0.5354	0.976178
10	myb28/myb29	UWY2012	Base branches	3.6952	0.5297	0.999176
11	myb28/gsm1	UWY2012	Base branches	2.7792	0.5953	0.940956
12	myb29/gsm1	UWY2012	Base branches	2.4521	0.6057	0.557545
13	myb28/AOP2	UWY2012	Base branches	1.4576	0.6567	0.015253
14	myb28/gsoh	UWY2012	Base branches	3.7686	0.5989	0.996841
15	myb29/AOP2/gsoh	UWY2012	Base branches	3.1623	0.6759	0.999905
16	AOP2/gsoh	UWY2012	Base branches	2.257	0.5632	0.155389
17	myb28/myb29/gsoh	UWY2012	Base branches	3.4118	0.546	1
1	Col-0	UCD2012	Biomass, mg	298.623	53.0052	Col-0
2	myb28	UCD2012	Biomass, mg	275.846	53.501	0.999887
3	myb29	UCD2012	Biomass, mg	264.055	53.2587	0.958791
4	gsm1	UCD2012	Biomass, mg	234.87	53.2486	0.455901
5	gsox1	UCD2012	Biomass, mg	291.823	53.0052	1
6	gsox3	UCD2012	Biomass, mg	259.384	53.2587	0.904016
7	AOP2	UCD2012	Biomass, mg	285.889	62.2107	1
8	ESP	UCD2012	Biomass, mg	277.148	53.0052	0.999673
9	gsoh	UCD2012	Biomass, mg	286.743	48.1481	1
10	myb28/myb29	UCD2012	Biomass, mg	294.695	48.1455	1
11	myb28/gsm1	UCD2012	Biomass, mg	289.431	53.2587	1
12	myb29/gsm1	UCD2012	Biomass, mg	263.196	53.2506	0.930709
13	myb28/AOP2	UCD2012	Biomass, mg	297.078	63.2591	0.979323
14	myb28/gsoh	UCD2012	Biomass, mg	273.288	61.7607	1
15	myb29/AOP2/gsoh	UCD2012	Biomass, mg	252.923	53.0052	0.789459
16	AOP2/gsoh	UCD2012	Biomass, mg	260.48	46.933	0.820664
17	myb28/myb29/gsoh	UCD2012	Biomass, mg	274.836	47.9476	0.995082
1	Col-0	UWY2011	Biomass, mg	483.637	60.4297	Col-0
2	myb28	UWY2011	Biomass, mg	562.594	58.4196	0.900186
3	myb29	UWY2011	Biomass, mg	634.44	58.0424	0.198663
4	gsm1	UWY2011	Biomass, mg	654.877	60.745	0.132177
5	gsox1	UWY2011	Biomass, mg	596.529	59.8654	0.716024
6	gsox3	UWY2011	Biomass, mg	572.286	59.187	0.888919
7	AOP2	UWY2011	Biomass, mg	537.574	90.894	1
8	ESP	UWY2011	Biomass, mg	493.312	62.04	1
9	gsoh	UWY2011	Biomass, mg	517.415	58.6555	0.999995
10	myb28/myb29	UWY2011	Biomass, mg	505.795	61.9318	1
11	myb28/gsm1	UWY2011	Biomass, mg	485.79	61.5917	1
12	myb29/gsm1	UWY2011	Biomass, mg	398.676	59.8601	0.942066
13	myb28/AOP2	UWY2011	Biomass, mg	467.108	63.8169	1
14	myb28/gsoh	UWY2011	Biomass, mg	499.631	63.8169	1
15	myb29/AOP2/gsoh	UWY2011	Biomass, mg	548.529	62.4805	0.987082
16	AOP2/gsoh	UWY2011	Biomass, mg	426.071	56.5695	0.999755
17	myb28/myb29/gsoh	UWY2011	Biomass, mg	447.44	60.7343	0.999997
1	Col-0	UWY2012	Biomass, mg	143.123	53.191	Col-0
2	myb28	UWY2012	Biomass, mg	87.7725	53.191	0.0627938
3	myb29	UWY2012	Biomass, mg	89.1598	53.4556	0.0747307
4	gsm1	UWY2012	Biomass, mg	89.1224	54.0392	0.0717026
5	gsox1	UWY2012	Biomass, mg	134.398	53.191	0.999999
6	gsox3	UWY2012	Biomass, mg	76.9778	53.4437	0.0124792
7	AOP2	UWY2012	Biomass, mg	90.697	63.0092	0.279731
8	ESP	UWY2012	Biomass, mg	77.4141	53.7248	0.016891
9	gsoh	UWY2012	Biomass, mg	95.2745	48.7148	0.0764004
10	myb28/myb29	UWY2012	Biomass, mg	133.743	48.2147	0.999974
11	myb28/gsm1	UWY2012	Biomass, mg	76.6392	53.9633	0.0136743
12	myb29/gsm1	UWY2012	Biomass, mg	67.9643	54.8767	0.00391089
13	myb28/AOP2	UWY2012	Biomass, mg	41.062	59.365	0.000126883
14	myb28/gsoh	UWY2012	Biomass, mg	108.276	54.2781	0.591289
15	myb29/AOP2/gsoh	UWY2012	Biomass, mg	72.6837	61.0523	0.0441485
16	AOP2/gsoh	UWY2012	Biomass, mg	70.3496	51.1494	0.00152446
17	myb28/myb29/gsoh	UWY2012	Biomass, mg	111.566	49.6442	0.611018
1	Col-0	UCD2012	Bolting Time	32.5288	0.5924	Col-0
2	myb28	UCD2012	Bolting Time	32.5722	0.6151	1
3	myb29	UCD2012	Bolting Time	31.3763	0.6151	0.563258
4	gsm1	UCD2012	Bolting Time	32.2685	0.607	0.999999
5	gsox1	UCD2012	Bolting Time	31.6788	0.5924	0.90519
6	gsox3	UCD2012	Bolting Time	32.5126	0.5998	1
7	AOP2	UCD2012	Bolting Time	32.3215	0.8318	0.999971
8	ESP	UCD2012	Bolting Time	32.7191	0.6071	0.999999
9	gsoh	UCD2012	Bolting Time	32.6826	0.4421	0.999885
10	myb28/myb29	UCD2012	Bolting Time	32.715	0.4476	0.999997
11	myb28/gsm1	UCD2012	Bolting Time	31.1942	0.5998	0.391241
12	myb29/gsm1	UCD2012	Bolting Time	32.0846	0.5998	0.999845
13	myb28/AOP2	UCD2012	Bolting Time	32.0835	0.9105	0.999842
14	myb28/gsoh	UCD2012	Bolting Time	30.8586	0.8272	0.200214
15	myb29/AOP2/gsoh	UCD2012	Bolting Time	33.8244	0.6071	0.24151
16	AOP2/gsoh	UCD2012	Bolting Time	33.653	0.397	0.212129
17	myb28/myb29/gsoh	UCD2012	Bolting Time	33.3653	0.4531	0.45673
1	Col-0	UWY2011	Bolting Time	25.2968	0.7022	Col-0
2	myb28	UWY2011	Bolting Time	22.9425	0.6386	0.187998
3	myb29	UWY2011	Bolting Time	23.4958	0.608	0.484338
4	gsm1	UWY2011	Bolting Time	23.7288	0.6957	0.75314
5	gsox1	UWY2011	Bolting Time	24.7618	0.6705	0.999978
6	gsox3	UWY2011	Bolting Time	24.5869	0.6507	0.997389
7	AOP2	UWY2011	Bolting Time	28.5295	1.4038	0.462402
8	ESP	UWY2011	Bolting Time	27.7422	0.738	0.286032
9	gsoh	UWY2011	Bolting Time	22.6599	0.6732	0.12255
10	myb28/myb29	UWY2011	Bolting Time	25.1313	0.7945	1
11	myb28/gsm1	UWY2011	Bolting Time	22.6528	0.7198	0.229955
12	myb29/gsm1	UWY2011	Bolting Time	26.3929	0.6821	0.915462
13	myb28/AOP2	UWY2011	Bolting Time	28.001	0.7941	0.107752
14	myb28/gsoh	UWY2011	Bolting Time	25.3507	0.7804	1
15	myb29/AOP2/gsoh	UWY2011	Bolting Time	25.4879	0.7689	1
16	AOP2/gsoh	UWY2011	Bolting Time	27.5125	0.5695	0.198049
17	myb28/myb29/gsoh	UWY2011	Bolting Time	28.5852	0.6955	0.0314573
1	Col-0	UWY2012	Bolting Time	19.2936	0.6008	Col-0
2	myb28	UWY2012	Bolting Time	18.3306	0.6088	0.897444
3	myb29	UWY2012	Bolting Time	18.9821	0.6008	1
4	gsm1	UWY2012	Bolting Time	18.9694	0.6249	0.999999
5	gsox1	UWY2012	Bolting Time	18.6663	0.6249	0.997083
6	gsox3	UWY2012	Bolting Time	18.6081	0.6008	0.990247
7	AOP2	UWY2012	Bolting Time	19.8201	0.8464	1
8	ESP	UWY2012	Bolting Time	18.8393	0.6089	0.999902
9	gsoh	UWY2012	Bolting Time	18.864	0.4636	0.999837
10	myb28/myb29	UWY2012	Bolting Time	19.4558	0.438	1
11	myb28/gsm1	UWY2012	Bolting Time	18.4448	0.616	0.954605
12	myb29/gsm1	UWY2012	Bolting Time	20.4851	0.732	0.886009
13	myb28/AOP2	UWY2012	Bolting Time	20.3943	1.0509	0.999741
14	myb28/gsoh	UWY2012	Bolting Time	20.0851	0.7167	0.976713
15	myb29/AOP2/gsoh	UWY2012	Bolting Time	22.7812	0.8982	0.00259323
16	AOP2/gsoh	UWY2012	Bolting Time	21.0561	0.6789	0.490565
17	myb28/myb29/gsoh	UWY2012	Bolting Time	21.0892	0.5346	0.136645
1	Col-0	UCD2012	Bud Count	33.5784	9.0426	Col-0
2	myb28	UCD2012	Bud Count	40.9695	9.1218	0.971059
3	myb29	UCD2012	Bud Count	31.2833	9.0831	1
4	gsm1	UCD2012	Bud Count	33.2172	9.0815	1
5	gsox1	UCD2012	Bud Count	43.0034	9.0426	0.861503
6	gsox3	UCD2012	Bud Count	39.3623	9.0831	0.998647
7	AOP2	UCD2012	Bud Count	37.69	10.517	0.985701
8	ESP	UCD2012	Bud Count	35.2784	9.0426	1
9	gsoh	UCD2012	Bud Count	32.6565	8.2707	1
10	myb28/myb29	UCD2012	Bud Count	53.2307	8.2702	0.0307951
11	myb28/gsm1	UCD2012	Bud Count	42.1781	9.0831	0.926894
12	myb29/gsm1	UCD2012	Bud Count	56.1071	9.0818	0.0422312
13	myb28/AOP2	UCD2012	Bud Count	34.3472	10.6884	0.999928
14	myb28/gsoh	UCD2012	Bud Count	52.2979	10.4464	0.33901
15	myb29/AOP2/gsoh	UCD2012	Bud Count	42.8284	9.0426	0.875421
16	AOP2/gsoh	UCD2012	Bud Count	35.8727	8.0785	0.999996
17	myb28/myb29/gsoh	UCD2012	Bud Count	43.8409	8.2388	0.618437
1	Col-0	UWY2011	Bud Count	8.8247	10.2702	Col-0
2	myb28	UWY2011	Bud Count	10.95	9.9488	0.999547
3	myb29	UWY2011	Bud Count	11.8941	9.8892	0.881619
4	gsm1	UWY2011	Bud Count	11.0171	10.3207	0.999999
5	gsox1	UWY2011	Bud Count	15.2163	10.1799	0.0965768
6	gsox3	UWY2011	Bud Count	10.9186	10.0208	0.996594
7	AOP2	UWY2011	Bud Count	22.1966	15.1955	0.0Col-006386
8	ESP	UWY2011	Bud Count	13.3671	10.5238	0.430826
9	gsoh	UWY2011	Bud Count	9.9871	9.9865	1
10	myb28/myb29	UWY2011	Bud Count	11.0108	10.5108	0.999992
11	myb28/gsm1	UWY2011	Bud Count	13.907	10.3562	0.311051
12	myb29/gsm1	UWY2011	Bud Count	12.4347	10.2447	0.75929
13	myb28/AOP2	UWY2011	Bud Count	13.4001	10.8133	0.371763
14	myb28/gsoh	UWY2011	Bud Count	12.6916	10.8133	0.904522
15	myb29/AOP2/gsoh	UWY2011	Bud Count	11.0684	10.528	0.995317
16	AOP2/gsoh	UWY2011	Bud Count	9.55	9.6535	1
17	myb28/myb29/gsoh	UWY2011	Bud Count	12.3378	10.319	0.737984
1	Col-0	UWY2012	Bud Count	43.3407	9.1623	Col-0
2	myb28	UWY2012	Bud Count	27.8157	9.1623	0.109148
3	myb29	UWY2012	Bud Count	27.1294	9.2038	0.0832205
4	gsm1	UWY2012	Bud Count	25.561	9.2964	0.0409227
5	gsox1	UWY2012	Bud Count	41.9407	9.1623	1
6	gsox3	UWY2012	Bud Count	29.7748	9.2022	0.222092
7	AOP2	UWY2012	Bud Count	26.6774	10.7199	0.401759
8	ESP	UWY2012	Bud Count	28.0961	9.2467	0.142992
9	gsoh	UWY2012	Bud Count	30.5979	8.4587	0.178403
10	myb28/myb29	UWY2012	Bud Count	40.3741	8.3798	0.999968
11	myb28/gsm1	UWY2012	Bud Count	23.0812	9.2847	0.0117131
12	myb29/gsm1	UWY2012	Bud Count	24.248	9.4296	0.028407
13	myb28/AOP2	UWY2012	Bud Count	15.7309	10.1413	0.000995713
14	myb28/gsoh	UWY2012	Bud Count	45.5087	9.3336	1
15	myb29/AOP2/gsoh	UWY2012	Bud Count	27.4948	10.4112	0.16317
16	AOP2/gsoh	UWY2012	Bud Count	26.2202	8.8415	0.0212382
17	myb28/myb29/gsoh	UWY2012	Bud Count	46.8063	8.6014	0.99795
1	Col-0	UCD2012	But-3-enyl GSL	0.5294	4.1473	Col-0
2	myb28	UCD2012	But-3-enyl GSL	1.049	4.2129	1
3	myb29	UCD2012	But-3-enyl GSL	0.7726	4.2232	1
4	gsm1	UCD2012	But-3-enyl GSL	0.9273	4.1843	1
5	gsox1	UCD2012	But-3-enyl GSL	1.5702	4.132	1
6	gsox3	UCD2012	But-3-enyl GSL	1.2121	4.2232	1
7	AOP2	UCD2012	But-3-enyl GSL	48.9632	5.3332	6.8e-13
8	ESP	UCD2012	But-3-enyl GSL	1.2542	4.124	1
9	gsoh	UCD2012	But-3-enyl GSL	1.0239	3.2929	1
10	myb28/myb29	UCD2012	But-3-enyl GSL	0.6208	3.3678	1
11	myb28/gsm1	UCD2012	But-3-enyl GSL	0.5063	4.2125	1
12	myb29/gsm1	UCD2012	But-3-enyl GSL	0.4358	4.1719	1
13	myb28/AOP2	UCD2012	But-3-enyl GSL	17.6417	6.1648	0.0509418
14	myb28/gsoh	UCD2012	But-3-enyl GSL	0.4566	5.7568	1
15	myb29/AOP2/gsoh	UCD2012	But-3-enyl GSL	51.629	4.3132	0
16	AOP2/gsoh	UCD2012	But-3-enyl GSL	66.3354	3.0861	0
17	myb28/myb29/gsoh	UCD2012	But-3-enyl GSL	0.5214	3.2943	1
1	Col-0	UWY2011	But-3-enyl GSL	0.9685	5.7266	Col-0
2	myb28	UWY2011	But-3-enyl GSL	1.1638	4.9661	1
3	myb29	UWY2011	But-3-enyl GSL	1.9298	4.7436	1
4	gsm1	UWY2011	But-3-enyl GSL	0.8177	5.4471	1
5	gsox1	UWY2011	But-3-enyl GSL	1.6668	5.2579	1
6	gsox3	UWY2011	But-3-enyl GSL	1.8027	5.1116	1
7	AOP2	UWY2011	But-3-enyl GSL	35.9191	8.6922	0.0212058
8	ESP	UWY2011	But-3-enyl GSL	2.2052	5.7714	1
9	gsoh	UWY2011	But-3-enyl GSL	2.0084	4.9706	1
10	myb28/myb29	UWY2011	But-3-enyl GSL	1.217	6.3877	1
11	myb28/gsm1	UWY2011	But-3-enyl GSL	1.6962	5.7479	1
12	myb29/gsm1	UWY2011	But-3-enyl GSL	1.6474	5.761	1
13	myb28/AOP2	UWY2011	But-3-enyl GSL	22.3147	6.4818	0.338105
14	myb28/gsoh	UWY2011	But-3-enyl GSL	2.0702	6.5137	1
15	myb29/AOP2/gsoh	UWY2011	But-3-enyl GSL	20.9002	5.8395	0.292467
16	AOP2/gsoh	UWY2011	But-3-enyl GSL	88.4988	4.4524	0
17	myb28/myb29/gsoh	UWY2011	But-3-enyl GSL	1.6448	5.3662	1
1	Col-0	UWY2012	But-3-enyl GSL	0.403	4.409	Col-0
2	myb28	UWY2012	But-3-enyl GSL	0.1078	4.469	1
3	myb29	UWY2012	But-3-enyl GSL	0.6618	4.3173	1
4	gsm1	UWY2012	But-3-enyl GSL	0.3195	4.5116	1
5	gsox1	UWY2012	But-3-enyl GSL	1.0669	4.4224	1
6	gsox3	UWY2012	But-3-enyl GSL	0.369	4.4109	1
7	AOP2	UWY2012	But-3-enyl GSL	76.3185	5.4557	0
8	ESP	UWY2012	But-3-enyl GSL	0.4737	4.5325	1
9	gsoh	UWY2012	But-3-enyl GSL	0.8204	3.5271	1
10	myb28/myb29	UWY2012	But-3-enyl GSL	0.2135	3.4665	1
11	myb28/gsm1	UWY2012	But-3-enyl GSL	0.1552	4.5883	1
12	myb29/gsm1	UWY2012	But-3-enyl GSL	0.4333	5.2429	1
13	myb28/AOP2	UWY2012	But-3-enyl GSL	71.2472	6.4673	0
14	myb28/gsoh	UWY2012	But-3-enyl GSL	0.3267	5.133	1
15	myb29/AOP2/gsoh	UWY2012	But-3-enyl GSL	74.7203	6.6042	0
16	AOP2/gsoh	UWY2012	But-3-enyl GSL	113.453	4.7757	0
17	myb28/myb29/gsoh	UWY2012	But-3-enyl GSL	0.0667	3.9093	1
1	Col-0	UCD2012	Flower Count	16.508	4.9872	Col-0
2	myb28	UCD2012	Flower Count	19.6144	5.0224	0.99379
3	myb29	UCD2012	Flower Count	11.8234	5.0051	0.837518
4	gsm1	UCD2012	Flower Count	15.1636	5.0046	1
5	gsox1	UCD2012	Flower Count	19.808	4.9872	0.986967
6	gsox3	UCD2012	Flower Count	16.2905	5.0051	1
7	AOP2	UCD2012	Flower Count	16.504	5.6469	0.999987
8	ESP	UCD2012	Flower Count	15.933	4.9872	1
9	gsoh	UCD2012	Flower Count	14.7643	4.6485	1
10	myb28/myb29	UCD2012	Flower Count	27.3118	4.6482	0.00806419
11	myb28/gsm1	UCD2012	Flower Count	16.2352	5.0051	1
12	myb29/gsm1	UCD2012	Flower Count	27.0442	5.0047	0.0473046
13	myb28/AOP2	UCD2012	Flower Count	21.7579	5.7328	1
14	myb28/gsoh	UCD2012	Flower Count	23.7996	5.6203	0.489141
15	myb29/AOP2/gsoh	UCD2012	Flower Count	21.408	4.9872	0.800213
16	AOP2/gsoh	UCD2012	Flower Count	17.9208	4.5655	0.999927
17	myb28/myb29/gsoh	UCD2012	Flower Count	20.183	4.6344	0.91037
1	Col-0	UWY2011	Flower Count	12.3627	5.5383	Col-0
2	myb28	UWY2011	Flower Count	14.225	5.393	0.999321
3	myb29	UWY2011	Flower Count	15.5642	5.3662	0.950142
4	gsm1	UWY2011	Flower Count	19.2602	5.5612	0.269568
5	gsox1	UWY2011	Flower Count	16.2699	5.4974	0.766703
6	gsox3	UWY2011	Flower Count	15.9297	5.4255	0.852622
7	AOP2	UWY2011	Flower Count	22.6434	7.8307	0.228478
8	ESP	UWY2011	Flower Count	12.1191	5.6534	1
9	gsoh	UWY2011	Flower Count	11.6607	5.41	1
10	myb28/myb29	UWY2011	Flower Count	15.5783	5.6475	0.977321
11	myb28/gsm1	UWY2011	Flower Count	15.9058	5.5773	0.972677
12	myb29/gsm1	UWY2011	Flower Count	17.3071	5.497	0.650433
13	myb28/AOP2	UWY2011	Flower Count	19.5243	5.7853	0.264764
14	myb28/gsoh	UWY2011	Flower Count	16.4355	5.7853	0.847074
15	myb29/AOP2/gsoh	UWY2011	Flower Count	14.4122	5.6553	0.99806
16	AOP2/gsoh	UWY2011	Flower Count	14.9083	5.2603	0.997862
17	myb28/myb29/gsoh	UWY2011	Flower Count	16.0832	5.5604	0.780833
1	Col-0	UWY2012	Flower Count	12.1767	5.3017	Col-0
2	myb28	UWY2012	Flower Count	6.7767	5.3017	0.119086
3	myb29	UWY2012	Flower Count	7.6029	5.3186	0.278653
4	gsm1	UWY2012	Flower Count	7.2633	5.3585	0.186104
5	gsox1	UWY2012	Flower Count	10.9517	5.3017	0.999955
6	gsox3	UWY2012	Flower Count	6.3117	5.3186	0.071325
7	AOP2	UWY2012	Flower Count	6.771	5.9647	0.367932
8	ESP	UWY2012	Flower Count	5.6618	5.3374	0.0323513
9	gsoh	UWY2012	Flower Count	8.2241	5.0093	0.323668
10	myb28/myb29	UWY2012	Flower Count	11.1793	4.9757	0.999985
11	myb28/gsm1	UWY2012	Flower Count	5.9949	5.3541	0.0484462
12	myb29/gsm1	UWY2012	Flower Count	7.7287	5.4165	0.418893
13	myb28/AOP2	UWY2012	Flower Count	3.2367	5.7198	0.00382017
14	myb28/gsoh	UWY2012	Flower Count	15.9192	5.3729	0.561178
15	myb29/AOP2/gsoh	UWY2012	Flower Count	8.2583	5.8392	0.624977
16	AOP2/gsoh	UWY2012	Flower Count	8.4111	5.1695	0.448117
17	myb28/myb29/gsoh	UWY2012	Flower Count	12.7771	5.0614	1
1	Col-0	UCD2012	Flowering Time	36.7	0.8278	Col-0
2	myb28	UCD2012	Flowering Time	36.6842	0.8611	1
3	myb29	UCD2012	Flowering Time	35	0.8726	0.636321
4	gsm1	UCD2012	Flowering Time	36.1404	0.8611	0.999999
5	gsox1	UCD2012	Flowering Time	35.3276	0.8387	0.912387
6	gsox3	UCD2012	Flowering Time	36.6618	0.8387	1
7	AOP2	UCD2012	Flowering Time	35.5833	1.1949	0.96607
8	ESP	UCD2012	Flowering Time	37.8947	0.8493	0.729785
9	gsoh	UCD2012	Flowering Time	36.985	0.6095	0.998739
10	myb28/myb29	UCD2012	Flowering Time	37.4452	0.6173	0.968841
11	myb28/gsm1	UCD2012	Flowering Time	35.7789	0.8387	0.971327
12	myb29/gsm1	UCD2012	Flowering Time	36.9417	0.8505	1
13	myb28/AOP2	UCD2012	Flowering Time	36.7308	1.292	0.90575
14	myb28/gsoh	UCD2012	Flowering Time	35.1	1.1707	0.439612
15	myb29/AOP2/gsoh	UCD2012	Flowering Time	39.7895	0.8493	0.0068397
16	AOP2/gsoh	UCD2012	Flowering Time	38.4955	0.5401	0.0803725
17	myb28/myb29/gsoh	UCD2012	Flowering Time	37.6409	0.6214	0.626143
1	Col-0	UWY2011	Flowering Time	32.1176	0.987	Col-0
2	myb28	UWY2011	Flowering Time	29.6583	0.8942	0.400564
3	myb29	UWY2011	Flowering Time	30.0263	0.8493	0.586888
4	gsm1	UWY2011	Flowering Time	30.3798	0.9775	0.895496
5	gsox1	UWY2011	Flowering Time	30.7417	0.9409	0.979014
6	gsox3	UWY2011	Flowering Time	31.4118	0.9118	0.999953
7	AOP2	UWY2011	Flowering Time	38.375	1.9994	0.0240565
8	ESP	UWY2011	Flowering Time	34.8583	1.0139	0.300804
9	gsoh	UWY2011	Flowering Time	28.9517	0.9448	0.136621
10	myb28/myb29	UWY2011	Flowering Time	33.125	1.1949	0.989749
11	myb28/gsm1	UWY2011	Flowering Time	29.6838	0.987	0.675496
12	myb29/gsm1	UWY2011	Flowering Time	33.3738	0.9728	0.910543
13	myb28/AOP2	UWY2011	Flowering Time	36.2833	1.1209	0.0103839
14	myb28/gsoh	UWY2011	Flowering Time	32.7538	1.1011	0.999938
15	myb29/AOP2/gsoh	UWY2011	Flowering Time	33.4143	1.0839	0.946531
16	AOP2/gsoh	UWY2011	Flowering Time	34.8402	0.8004	0.115657
17	myb28/myb29/gsoh	UWY2011	Flowering Time	37.4795	0.992	0.000280201
1	Col-0	UWY2012	Flowering Time	26.3222	0.8505	Col-0
2	myb28	UWY2012	Flowering Time	24.2382	0.8636	0.731133
3	myb29	UWY2012	Flowering Time	25.85	0.8387	1
4	gsm1	UWY2012	Flowering Time	26.0132	0.8883	1
5	gsox1	UWY2012	Flowering Time	24.5913	0.874	0.91404
6	gsox3	UWY2012	Flowering Time	24.1066	0.8387	0.643269
7	AOP2	UWY2012	Flowering Time	24.625	1.245	0.982926
8	ESP	UWY2012	Flowering Time	24.3139	0.8505	0.768655
9	gsoh	UWY2012	Flowering Time	25.3814	0.6448	0.999131
10	myb28/myb29	UWY2012	Flowering Time	26.2895	0.6006	1
11	myb28/gsm1	UWY2012	Flowering Time	23.8591	0.874	0.562857
12	myb29/gsm1	UWY2012	Flowering Time	27.9423	1.048	0.975028
13	myb28/AOP2	UWY2012	Flowering Time	27.7292	1.4138	0.999998
14	myb28/gsoh	UWY2012	Flowering Time	29.6154	1.0268	0.208545
15	myb29/AOP2/gsoh	UWY2012	Flowering Time	33.2143	1.3549	0.00141233
16	AOP2/gsoh	UWY2012	Flowering Time	30.6181	1.0232	0.0570267
17	myb28/myb29/gsoh	UWY2012	Flowering Time	28.4843	0.7402	0.612824
1	Col-0	UCD2012	Fruit Count	107.504	21.8838	Col-0
2	myb28	UCD2012	Fruit Count	87.5166	22.0834	0.963827
3	myb29	UCD2012	Fruit Count	97.5986	21.9853	0.99981
4	gsm1	UCD2012	Fruit Count	87.4455	21.9823	0.963478
5	gsox1	UCD2012	Fruit Count	102.429	21.8838	1
6	gsox3	UCD2012	Fruit Count	77.4184	21.9853	0.474432
7	AOP2	UCD2012	Fruit Count	140.75	25.5597	0.149307
8	ESP	UCD2012	Fruit Count	80.4039	21.8838	0.615786
9	gsoh	UCD2012	Fruit Count	97.0337	19.9439	0.999879
10	myb28/myb29	UCD2012	Fruit Count	95.6525	19.9421	0.993127
11	myb28/gsm1	UCD2012	Fruit Count	103.596	21.9853	1
12	myb29/gsm1	UCD2012	Fruit Count	101.817	21.9832	0.999999
13	myb28/AOP2	UCD2012	Fruit Count	138.917	26.0339	1
14	myb28/gsoh	UCD2012	Fruit Count	100.611	25.4157	1
15	myb29/AOP2/gsoh	UCD2012	Fruit Count	73.0039	21.8838	0.302059
16	AOP2/gsoh	UCD2012	Fruit Count	96.1222	19.4614	0.993949
17	myb28/myb29/gsoh	UCD2012	Fruit Count	94.7539	19.8619	0.992115
1	Col-0	UWY2011	Fruit Count	176.736	24.4088	Col-0
2	myb28	UWY2011	Fruit Count	222.45	23.5859	0.506332
3	myb29	UWY2011	Fruit Count	235.885	23.4333	0.193931
4	gsm1	UWY2011	Fruit Count	235.556	24.5378	0.341987
5	gsox1	UWY2011	Fruit Count	222.536	24.1778	0.639081
6	gsox3	UWY2011	Fruit Count	241.061	23.7704	0.133798
7	AOP2	UWY2011	Fruit Count	199.727	36.849	1
8	ESP	UWY2011	Fruit Count	149.697	25.0565	0.94072
9	gsoh	UWY2011	Fruit Count	170.667	23.6825	1
10	myb28/myb29	UWY2011	Fruit Count	183.212	25.0234	1
11	myb28/gsm1	UWY2011	Fruit Count	193.577	24.6286	0.999904
12	myb29/gsm1	UWY2011	Fruit Count	163.018	24.1756	0.999971
13	myb28/AOP2	UWY2011	Fruit Count	166.475	25.7945	0.999983
14	myb28/gsoh	UWY2011	Fruit Count	200.748	25.7945	0.999989
15	myb29/AOP2/gsoh	UWY2011	Fruit Count	188.988	25.0672	1
16	AOP2/gsoh	UWY2011	Fruit Count	150.387	22.8282	0.938532
17	myb28/myb29/gsoh	UWY2011	Fruit Count	167.962	24.5334	1
1	Col-0	UWY2012	Fruit Count	46.6368	23.0478	Col-0
2	myb28	UWY2012	Fruit Count	31.3618	23.0478	0.284678
3	myb29	UWY2012	Fruit Count	33.9361	23.1445	0.52534
4	gsm1	UWY2012	Fruit Count	33.586	23.3717	0.475427
5	gsox1	UWY2012	Fruit Count	38.4618	23.0478	0.944322
6	gsox3	UWY2012	Fruit Count	26.055	23.1443	0.0530745
7	AOP2	UWY2012	Fruit Count	32.1185	26.7771	0.583795
8	ESP	UWY2012	Fruit Count	28.9724	23.2516	0.158187
9	gsoh	UWY2012	Fruit Count	33.1271	21.3591	0.289266
10	myb28/myb29	UWY2012	Fruit Count	48.5442	21.1631	1
11	myb28/gsm1	UWY2012	Fruit Count	29.3978	23.347	0.170288
12	myb29/gsm1	UWY2012	Fruit Count	25.9528	23.7021	0.0691535
13	myb28/AOP2	UWY2012	Fruit Count	11.8074	25.4125	0.000418259
14	myb28/gsoh	UWY2012	Fruit Count	40.758	23.4542	0.99794
15	myb29/AOP2/gsoh	UWY2012	Fruit Count	20.3954	26.0785	0.0262282
16	AOP2/gsoh	UWY2012	Fruit Count	28.4054	22.2877	0.0808001
17	myb28/myb29/gsoh	UWY2012	Fruit Count	41.8275	21.6635	0.999845
1	Col-0	UCD2012	Germination Rate	5.3708	0.2641	Col-0
2	myb28	UCD2012	Germination Rate	5.7208	0.2641	0.0358947
3	myb29	UCD2012	Germination Rate	5.6815	0.2672	0.0805532
4	gsm1	UCD2012	Germination Rate	5.8128	0.2672	0.00315451
5	gsox1	UCD2012	Germination Rate	5.7958	0.2641	0.00469177
6	gsox3	UCD2012	Germination Rate	5.8104	0.2672	0.00264571
7	AOP2	UCD2012	Germination Rate	5.7023	0.3669	0.349499
8	ESP	UCD2012	Germination Rate	5.8208	0.2641	0.00209496
9	gsoh	UCD2012	Germination Rate	5.8025	0.1971	0.00035391
10	myb28/myb29	UCD2012	Germination Rate	6.0234	0.1981	9.11e-09
11	myb28/gsm1	UCD2012	Germination Rate	5.3236	0.2672	0.999999
12	myb29/gsm1	UCD2012	Germination Rate	5.8458	0.2641	0.000889968
13	myb28/AOP2	UCD2012	Germination Rate	5.8479	0.3812	0.0352354
14	myb28/gsoh	UCD2012	Germination Rate	5.5588	0.2672	0.676735
15	myb29/AOP2/gsoh	UCD2012	Germination Rate	5.5208	0.2641	0.871187
16	AOP2/gsoh	UCD2012	Germination Rate	5.6611	0.178	0.0359467
17	myb28/myb29/gsoh	UCD2012	Germination Rate	5.9583	0.195	1.7e-07
1	Col-0	UWY2011	Germination Rate	4.8185	0.2716	Col-0
2	myb28	UWY2011	Germination Rate	4.1578	0.2682	0.392345
3	myb29	UWY2011	Germination Rate	4.0245	0.2713	0.191856
4	gsm1	UWY2011	Germination Rate	4.1799	0.2713	0.468829
5	gsox1	UWY2011	Germination Rate	4.2738	0.2747	0.698178
6	gsox3	UWY2011	Germination Rate	4.125	0.265	0.333709
7	AOP2	UWY2011	Germination Rate	4.1009	0.6149	0.96115
8	ESP	UWY2011	Germination Rate	4.3361	0.2716	0.828287
9	gsoh	UWY2011	Germination Rate	4.3657	0.2716	0.867312
10	myb28/myb29	UWY2011	Germination Rate	6.1977	0.3023	0.00170063
11	myb28/gsm1	UWY2011	Germination Rate	5.2337	0.2956	0.952767
12	myb29/gsm1	UWY2011	Germination Rate	5.3017	0.2784	0.840216
13	myb28/AOP2	UWY2011	Germination Rate	4.9712	0.3123	0.999999
14	myb28/gsoh	UWY2011	Germination Rate	4.5317	0.2818	0.998808
15	myb29/AOP2/gsoh	UWY2011	Germination Rate	5.3286	0.2979	0.73922
16	AOP2/gsoh	UWY2011	Germination Rate	4.4575	0.2325	0.946183
17	myb28/myb29/gsoh	UWY2011	Germination Rate	4.5861	0.2872	0.999574
1	Col-0	UWY2012	Germination Rate	5.15	0.265	Col-0
2	myb28	UWY2012	Germination Rate	5.2	0.265	1
3	myb29	UWY2012	Germination Rate	4.1	0.265	0.351489
4	gsm1	UWY2012	Germination Rate	4.7	0.265	0.994711
5	gsox1	UWY2012	Germination Rate	6.975	0.265	0.00701756
6	gsox3	UWY2012	Germination Rate	4.075	0.265	0.322583
7	AOP2	UWY2012	Germination Rate	4.4029	0.3736	0.956937
8	ESP	UWY2012	Germination Rate	4.075	0.265	0.322476
9	gsoh	UWY2012	Germination Rate	5.5209	0.2051	0.996798
10	myb28/myb29	UWY2012	Germination Rate	4.75	0.1963	0.993162
11	myb28/gsm1	UWY2012	Germination Rate	4.1147	0.2747	0.386867
12	myb29/gsm1	UWY2012	Germination Rate	7.8902	0.2713	7.01e-06
13	myb28/AOP2	UWY2012	Germination Rate	7.4444	0.3366	0.00344584
14	myb28/gsoh	UWY2012	Germination Rate	9.1	0.265	6.3e-13
15	myb29/AOP2/gsoh	UWY2012	Germination Rate	9.8925	0.3451	5.26e-14
16	AOP2/gsoh	UWY2012	Germination Rate	8.6161	0.2333	1.46e-10
17	myb28/myb29/gsoh	UWY2012	Germination Rate	7.5069	0.2164	1.68e-05
1	Col-0	UCD2012	Indol-3-yl-methyl GSL	21.7502	3.3681	Col-0
2	myb28	UCD2012	Indol-3-yl-methyl GSL	28.6632	3.3998	0.545562
3	myb29	UCD2012	Indol-3-yl-methyl GSL	23.6628	3.4055	0.999936
4	gsm1	UCD2012	Indol-3-yl-methyl GSL	26.1836	3.3822	0.942821
5	gsox1	UCD2012	Indol-3-yl-methyl GSL	21.1819	3.3513	1
6	gsox3	UCD2012	Indol-3-yl-methyl GSL	18.7594	3.4055	0.999992
7	AOP2	UCD2012	Indol-3-yl-methyl GSL	18.1522	4.0988	0.990038
8	ESP	UCD2012	Indol-3-yl-methyl GSL	18.3908	3.3469	0.987235
9	gsoh	UCD2012	Indol-3-yl-methyl GSL	18.6478	2.864	0.986715
10	myb28/myb29	UCD2012	Indol-3-yl-methyl GSL	27.9677	2.9054	0.51027
11	myb28/gsm1	UCD2012	Indol-3-yl-methyl GSL	26.0523	3.3995	0.952635
12	myb29/gsm1	UCD2012	Indol-3-yl-methyl GSL	20.285	3.3751	0.999998
13	myb28/AOP2	UCD2012	Indol-3-yl-methyl GSL	15.7108	4.613	0.731616
14	myb28/gsoh	UCD2012	Indol-3-yl-methyl GSL	28.2762	4.3545	0.924254
15	myb29/AOP2/gsoh	UCD2012	Indol-3-yl-methyl GSL	26.1886	3.4598	0.88382
16	AOP2/gsoh	UCD2012	Indol-3-yl-methyl GSL	20.5155	2.749	0.999923
17	myb28/myb29/gsoh	UCD2012	Indol-3-yl-methyl GSL	34.1487	2.8655	0.00252265
1	Col-0	UWY2011	Indol-3-yl-methyl GSL	21.5666	4.4354	Col-0
2	myb28	UWY2011	Indol-3-yl-methyl GSL	28.0557	3.9654	0.138133
3	myb29	UWY2011	Indol-3-yl-methyl GSL	20.5791	3.8317	1
4	gsm1	UWY2011	Indol-3-yl-methyl GSL	21.5371	4.2605	1
5	gsox1	UWY2011	Indol-3-yl-methyl GSL	16.8253	4.1446	0.961881
6	gsox3	UWY2011	Indol-3-yl-methyl GSL	18.7788	4.0572	0.999913
7	AOP2	UWY2011	Indol-3-yl-methyl GSL	17.7021	6.3623	0.999986
8	ESP	UWY2011	Indol-3-yl-methyl GSL	18.4237	4.4663	0.999983
9	gsoh	UWY2011	Indol-3-yl-methyl GSL	20.904	3.9688	1
10	myb28/myb29	UWY2011	Indol-3-yl-methyl GSL	33.8553	4.8538	0.00023969
11	myb28/gsm1	UWY2011	Indol-3-yl-methyl GSL	32.7192	4.4516	0.00265395
12	myb29/gsm1	UWY2011	Indol-3-yl-methyl GSL	22.0002	4.4583	0.999952
13	myb28/AOP2	UWY2011	Indol-3-yl-methyl GSL	17.713	4.9147	0.959172
14	myb28/gsoh	UWY2011	Indol-3-yl-methyl GSL	27.7105	4.9396	0.357425
15	myb29/AOP2/gsoh	UWY2011	Indol-3-yl-methyl GSL	26.3444	4.5088	0.640472
16	AOP2/gsoh	UWY2011	Indol-3-yl-methyl GSL	20.9307	3.6569	1
17	myb28/myb29/gsoh	UWY2011	Indol-3-yl-methyl GSL	23.4371	4.2121	0.995691
1	Col-0	UWY2012	Indol-3-yl-methyl GSL	21.2476	3.5058	Col-0
2	myb28	UWY2012	Indol-3-yl-methyl GSL	24.5701	3.5462	0.994765
3	myb29	UWY2012	Indol-3-yl-methyl GSL	22.9701	3.4548	1
4	gsm1	UWY2012	Indol-3-yl-methyl GSL	24.9008	3.5706	0.992885
5	gsox1	UWY2012	Indol-3-yl-methyl GSL	17.2853	3.5176	0.811819
6	gsox3	UWY2012	Indol-3-yl-methyl GSL	20.656	3.5093	0.999984
7	AOP2	UWY2012	Indol-3-yl-methyl GSL	18.772	4.1724	0.96732
8	ESP	UWY2012	Indol-3-yl-methyl GSL	20.5709	3.588	0.999901
9	gsoh	UWY2012	Indol-3-yl-methyl GSL	23.484	2.9854	0.999999
10	myb28/myb29	UWY2012	Indol-3-yl-methyl GSL	29.2114	2.9497	0.129649
11	myb28/gsm1	UWY2012	Indol-3-yl-methyl GSL	26.0908	3.6194	0.919087
12	myb29/gsm1	UWY2012	Indol-3-yl-methyl GSL	32.2102	4.0219	0.0672473
13	myb28/AOP2	UWY2012	Indol-3-yl-methyl GSL	28.4393	4.8179	0.811535
14	myb28/gsoh	UWY2012	Indol-3-yl-methyl GSL	23.3144	3.9597	1
15	myb29/AOP2/gsoh	UWY2012	Indol-3-yl-methyl GSL	38.5813	4.8987	0.00138141
16	AOP2/gsoh	UWY2012	Indol-3-yl-methyl GSL	31.1451	3.7335	0.608343
17	myb28/myb29/gsoh	UWY2012	Indol-3-yl-methyl GSL	35.8127	3.2154	0.000498453
1	Col-0	UCD2012	Leaf Damage	1.116	0.3844	Col-0
2	myb28	UCD2012	Leaf Damage	1.3866	0.3927	0.998536
3	myb29	UCD2012	Leaf Damage	1.6881	0.3886	0.659503
4	gsm1	UCD2012	Leaf Damage	1.3434	0.3885	0.999768
5	gsox1	UCD2012	Leaf Damage	1.291	0.3844	0.999992
6	gsox3	UCD2012	Leaf Damage	1.4867	0.3886	0.976882
7	AOP2	UCD2012	Leaf Damage	1.2966	0.5239	1
8	ESP	UCD2012	Leaf Damage	1.616	0.3844	0.783063
9	gsoh	UCD2012	Leaf Damage	1.4384	0.2974	0.962762
10	myb28/myb29	UCD2012	Leaf Damage	1.6135	0.2973	0.630488
11	myb28/gsm1	UCD2012	Leaf Damage	1.5183	0.3886	0.949858
12	myb29/gsm1	UCD2012	Leaf Damage	1.4278	0.3885	0.993437
13	myb28/AOP2	UCD2012	Leaf Damage	1.9455	0.5425	0.658479
14	myb28/gsoh	UCD2012	Leaf Damage	1.552	0.5201	0.989151
15	myb29/AOP2/gsoh	UCD2012	Leaf Damage	1.1684	0.3885	1
16	AOP2/gsoh	UCD2012	Leaf Damage	1.4837	0.2732	0.838655
17	myb28/myb29/gsoh	UCD2012	Leaf Damage	2.2285	0.2933	0.00384149
1	Col-0	UWY2011	Leaf Damage	1.2096	0.4414	Col-0
2	myb28	UWY2011	Leaf Damage	0.9188	0.4074	0.999995
3	myb29	UWY2011	Leaf Damage	0.5297	0.3964	0.9479
4	gsm1	UWY2011	Leaf Damage	0.784	0.4466	0.999688
5	gsox1	UWY2011	Leaf Damage	1.3804	0.426	0.999995
6	gsox3	UWY2011	Leaf Damage	0.9987	0.4152	1
7	AOP2	UWY2011	Leaf Damage	1.29	0.8666	1
8	ESP	UWY2011	Leaf Damage	0.7655	0.4523	0.999208
9	gsoh	UWY2011	Leaf Damage	1.9918	0.4115	0.729606
10	myb28/myb29	UWY2011	Leaf Damage	2.8127	0.4659	0.0553713
11	myb28/gsm1	UWY2011	Leaf Damage	1.0331	0.4503	1
12	myb29/gsm1	UWY2011	Leaf Damage	1.3029	0.432	1
13	myb28/AOP2	UWY2011	Leaf Damage	0.7993	0.4957	1
14	myb28/gsoh	UWY2011	Leaf Damage	1.0704	0.4957	1
15	myb29/AOP2/gsoh	UWY2011	Leaf Damage	1.4628	0.4675	0.999983
16	AOP2/gsoh	UWY2011	Leaf Damage	0.8542	0.3746	0.999939
17	myb28/myb29/gsoh	UWY2011	Leaf Damage	0.8664	0.4465	0.999995
1	Col-0	UWY2012	Leaf Damage	2.4189	0.3855	Col-0
2	myb28	UWY2012	Leaf Damage	2.4439	0.3855	1
3	myb29	UWY2012	Leaf Damage	1.3112	0.3897	0.453271
4	gsm1	UWY2012	Leaf Damage	1.7564	0.4036	0.976321
5	gsox1	UWY2012	Leaf Damage	3.1736	0.3897	0.910476
6	gsox3	UWY2012	Leaf Damage	1.4997	0.3897	0.737016
7	AOP2	UWY2012	Leaf Damage	1.4489	0.5335	0.830469
8	ESP	UWY2012	Leaf Damage	1.9867	0.3943	0.999928
9	gsoh	UWY2012	Leaf Damage	2.2584	0.3093	1
10	myb28/myb29	UWY2012	Leaf Damage	1.9723	0.296	0.995214
11	myb28/gsm1	UWY2012	Leaf Damage	1.8377	0.4034	0.993993
12	myb29/gsm1	UWY2012	Leaf Damage	3.9398	0.4133	0.179498
13	myb28/AOP2	UWY2012	Leaf Damage	5.6391	0.5018	0.00010385
14	myb28/gsoh	UWY2012	Leaf Damage	3.1959	0.4031	0.923762
15	myb29/AOP2/gsoh	UWY2012	Leaf Damage	3.533	0.5239	0.73594
16	AOP2/gsoh	UWY2012	Leaf Damage	4.5742	0.3678	0.0296078
17	myb28/myb29/gsoh	UWY2012	Leaf Damage	3.1481	0.3245	0.775462
1	Col-0	UCD2012	Long Chain Aliphatic GSL	23.4099	2.6214	Col-0
2	myb28	UCD2012	Long Chain Aliphatic GSL	0.2743	2.643	2.68e-11
3	myb29	UCD2012	Long Chain Aliphatic GSL	27.4677	2.647	0.828198
4	gsm1	UCD2012	Long Chain Aliphatic GSL	13.2864	2.6305	0.0292025
5	gsox1	UCD2012	Long Chain Aliphatic GSL	28.6776	2.6086	0.700838
6	gsox3	UCD2012	Long Chain Aliphatic GSL	21.1	2.647	0.999994
7	AOP2	UCD2012	Long Chain Aliphatic GSL	20.3407	3.1432	0.959219
8	ESP	UCD2012	Long Chain Aliphatic GSL	21.1006	2.6055	0.999415
9	gsoh	UCD2012	Long Chain Aliphatic GSL	19.0574	2.2659	0.759302
10	myb28/myb29	UCD2012	Long Chain Aliphatic GSL	0.7343	2.2947	1.31e-14
11	myb28/gsm1	UCD2012	Long Chain Aliphatic GSL	0.4662	2.6428	1.71e-11
12	myb29/gsm1	UCD2012	Long Chain Aliphatic GSL	13.9997	2.6255	0.0720539
13	myb28/AOP2	UCD2012	Long Chain Aliphatic GSL	1.4475	3.5123	2.73e-06
14	myb28/gsoh	UCD2012	Long Chain Aliphatic GSL	4.6256	3.3259	0.000133111
15	myb29/AOP2/gsoh	UCD2012	Long Chain Aliphatic GSL	18.0539	2.6855	0.818021
16	AOP2/gsoh	UCD2012	Long Chain Aliphatic GSL	21.0022	2.1859	0.986401
17	myb28/myb29/gsoh	UCD2012	Long Chain Aliphatic GSL	0.0238	2.267	2.08e-14
1	Col-0	UWY2011	Long Chain Aliphatic GSL	14.1295	3.4117	Col-0
2	myb28	UWY2011	Long Chain Aliphatic GSL	1.0002	3.0761	8.99e-14
3	myb29	UWY2011	Long Chain Aliphatic GSL	12.6401	2.9813	0.977631
4	gsm1	UWY2011	Long Chain Aliphatic GSL	9.1795	3.2864	0.0744599
5	gsox1	UWY2011	Long Chain Aliphatic GSL	11.647	3.2038	0.897617
6	gsox3	UWY2011	Long Chain Aliphatic GSL	10.8923	3.1417	0.54096
7	AOP2	UWY2011	Long Chain Aliphatic GSL	4.3683	4.8079	0.00196409
8	ESP	UWY2011	Long Chain Aliphatic GSL	12.918	3.4341	0.999098
9	gsoh	UWY2011	Long Chain Aliphatic GSL	13.3349	3.0786	0.999306
10	myb28/myb29	UWY2011	Long Chain Aliphatic GSL	0.9946	3.7125	3.63e-11
11	myb28/gsm1	UWY2011	Long Chain Aliphatic GSL	0.8096	3.4236	1.48e-12
12	myb29/gsm1	UWY2011	Long Chain Aliphatic GSL	11.479	3.4282	0.841456
13	myb28/AOP2	UWY2011	Long Chain Aliphatic GSL	1.3119	3.7564	1.55e-10
14	myb28/gsoh	UWY2011	Long Chain Aliphatic GSL	4.9238	3.7749	8.32e-05
15	myb29/AOP2/gsoh	UWY2011	Long Chain Aliphatic GSL	1.6979	3.4646	8.17e-11
16	AOP2/gsoh	UWY2011	Long Chain Aliphatic GSL	11.2712	2.8576	0.258154
17	myb28/myb29/gsoh	UWY2011	Long Chain Aliphatic GSL	0.8919	3.252	5.25e-13
1	Col-0	UWY2012	Long Chain Aliphatic GSL	13.3478	2.7191	Col-0
2	myb28	UWY2012	Long Chain Aliphatic GSL	1.1599	2.7481	4.13e-14
3	myb29	UWY2012	Long Chain Aliphatic GSL	10.8936	2.6833	0.549924
4	gsm1	UWY2012	Long Chain Aliphatic GSL	9.0333	2.7654	0.0382626
5	gsox1	UWY2012	Long Chain Aliphatic GSL	12.9981	2.7278	0.999999
6	gsox3	UWY2012	Long Chain Aliphatic GSL	8.9484	2.7218	0.0329388
7	AOP2	UWY2012	Long Chain Aliphatic GSL	10.8381	3.1973	0.677036
8	ESP	UWY2012	Long Chain Aliphatic GSL	11.1443	2.7781	0.708023
9	gsoh	UWY2012	Long Chain Aliphatic GSL	13.6823	2.3521	1
10	myb28/myb29	UWY2012	Long Chain Aliphatic GSL	0.8065	2.3271	0
11	myb28/gsm1	UWY2012	Long Chain Aliphatic GSL	0.9821	2.8003	1.59e-14
12	myb29/gsm1	UWY2012	Long Chain Aliphatic GSL	13.0101	3.0878	1
13	myb28/AOP2	UWY2012	Long Chain Aliphatic GSL	8.4767	3.6632	0.15005
14	myb28/gsoh	UWY2012	Long Chain Aliphatic GSL	6.4309	3.0437	0.000400653
15	myb29/AOP2/gsoh	UWY2012	Long Chain Aliphatic GSL	15.8797	3.7211	0.580174
16	AOP2/gsoh	UWY2012	Long Chain Aliphatic GSL	16.1106	2.8816	0.999993
17	myb28/myb29/gsoh	UWY2012	Long Chain Aliphatic GSL	0.9933	2.5143	0
1	Col-0	UCD2012	Methylsulfinyl GSL	115.846	10.2631	Col-0
2	myb28	UCD2012	Methylsulfinyl GSL	43.0502	10.3563	1.16e-11
3	myb29	UCD2012	Methylsulfinyl GSL	84.3705	10.3732	0.0389426
4	gsm1	UCD2012	Methylsulfinyl GSL	87.5756	10.304	0.0699051
5	gsox1	UCD2012	Methylsulfinyl GSL	111.713	10.2122	1
6	gsox3	UCD2012	Methylsulfinyl GSL	98.7169	10.3732	0.709732
7	AOP2	UCD2012	Methylsulfinyl GSL	24.7121	12.4378	1.15e-13
8	ESP	UCD2012	Methylsulfinyl GSL	93.278	10.1992	0.215377
9	gsoh	UCD2012	Methylsulfinyl GSL	98.443	8.7684	0.371505
10	myb28/myb29	UCD2012	Methylsulfinyl GSL	1.7948	8.8906	0
11	myb28/gsm1	UCD2012	Methylsulfinyl GSL	14.9085	10.3555	0
12	myb29/gsm1	UCD2012	Methylsulfinyl GSL	88.0319	10.2829	0.0681503
13	myb28/AOP2	UCD2012	Methylsulfinyl GSL	0.1281	13.9702	0
14	myb28/gsoh	UCD2012	Methylsulfinyl GSL	58.3778	13.1988	0.000150628
15	myb29/AOP2/gsoh	UCD2012	Methylsulfinyl GSL	31.6763	10.5344	3.08e-13
16	AOP2/gsoh	UCD2012	Methylsulfinyl GSL	38.8016	8.4287	0
17	myb28/myb29/gsoh	UCD2012	Methylsulfinyl GSL	2.1162	8.7727	0
1	Col-0	UWY2011	Methylsulfinyl GSL	129.953	13.4701	Col-0
2	myb28	UWY2011	Methylsulfinyl GSL	60.0337	12.0713	1.19e-08
3	myb29	UWY2011	Methylsulfinyl GSL	82.06	11.6742	0.00019623
4	gsm1	UWY2011	Methylsulfinyl GSL	111.582	12.9492	0.881624
5	gsox1	UWY2011	Methylsulfinyl GSL	122.451	12.6044	0.999999
6	gsox3	UWY2011	Methylsulfinyl GSL	111.846	12.3446	0.795631
7	AOP2	UWY2011	Methylsulfinyl GSL	12.5196	19.2281	7.22e-12
8	ESP	UWY2011	Methylsulfinyl GSL	120.963	13.5625	0.999531
9	gsoh	UWY2011	Methylsulfinyl GSL	134.753	12.0815	0.999994
10	myb28/myb29	UWY2011	Methylsulfinyl GSL	6.9329	14.7178	0
11	myb28/gsm1	UWY2011	Methylsulfinyl GSL	34.5222	13.5188	3.86e-14
12	myb29/gsm1	UWY2011	Methylsulfinyl GSL	128.401	13.5385	1
13	myb28/AOP2	UWY2011	Methylsulfinyl GSL	4.1214	14.8994	0
14	myb28/gsoh	UWY2011	Methylsulfinyl GSL	93.0111	14.9743	0.0476318
15	myb29/AOP2/gsoh	UWY2011	Methylsulfinyl GSL	13.1913	13.6893	0
16	AOP2/gsoh	UWY2011	Methylsulfinyl GSL	42.5654	11.1553	8.88e-16
17	myb28/myb29/gsoh	UWY2011	Methylsulfinyl GSL	7.3582	12.8054	0
1	Col-0	UWY2012	Methylsulfinyl GSL	139.901	10.6722	Col-0
2	myb28	UWY2012	Methylsulfinyl GSL	29.8912	10.7927	0
3	myb29	UWY2012	Methylsulfinyl GSL	80.7487	10.5211	2.46e-05
4	gsm1	UWY2012	Methylsulfinyl GSL	70.8387	10.865	4.09e-07
5	gsox1	UWY2012	Methylsulfinyl GSL	118.507	10.7076	0.490501
6	gsox3	UWY2012	Methylsulfinyl GSL	99.2807	10.6828	0.0142915
7	AOP2	UWY2012	Methylsulfinyl GSL	19.2331	12.6586	2.22e-16
8	ESP	UWY2012	Methylsulfinyl GSL	118.004	10.9172	0.580355
9	gsoh	UWY2012	Methylsulfinyl GSL	141.372	9.1291	1
10	myb28/myb29	UWY2012	Methylsulfinyl GSL	5.0482	9.0234	0
11	myb28/gsm1	UWY2012	Methylsulfinyl GSL	13.3479	11.0104	0
12	myb29/gsm1	UWY2012	Methylsulfinyl GSL	98.632	12.2084	0.0298529
13	myb28/AOP2	UWY2012	Methylsulfinyl GSL	17.7398	14.5853	9.73e-13
14	myb28/gsoh	UWY2012	Methylsulfinyl GSL	85.0055	12.0237	0.00104238
15	myb29/AOP2/gsoh	UWY2012	Methylsulfinyl GSL	75.7936	14.8261	0.00254918
16	AOP2/gsoh	UWY2012	Methylsulfinyl GSL	73.3576	11.3498	3.49e-07
17	myb28/myb29/gsoh	UWY2012	Methylsulfinyl GSL	5.6955	9.8112	0
1	Col-0	UCD2012	N-methoxy-indol-3-yl-methyl GSL	0.9683	0.2333	Col-0
2	myb28	UCD2012	N-methoxy-indol-3-yl-methyl GSL	1.4112	0.2361	0.736477
3	myb29	UCD2012	N-methoxy-indol-3-yl-methyl GSL	0.917	0.2366	1
4	gsm1	UCD2012	N-methoxy-indol-3-yl-methyl GSL	0.9391	0.2347	1
5	gsox1	UCD2012	N-methoxy-indol-3-yl-methyl GSL	0.8284	0.2322	0.999984
6	gsox3	UCD2012	N-methoxy-indol-3-yl-methyl GSL	0.824	0.2366	1
7	AOP2	UCD2012	N-methoxy-indol-3-yl-methyl GSL	0.9988	0.2915	1
8	ESP	UCD2012	N-methoxy-indol-3-yl-methyl GSL	0.6348	0.2318	0.911753
9	gsoh	UCD2012	N-methoxy-indol-3-yl-methyl GSL	0.8383	0.1923	0.999968
10	myb28/myb29	UCD2012	N-methoxy-indol-3-yl-methyl GSL	1.3396	0.1958	0.753143
11	myb28/gsm1	UCD2012	N-methoxy-indol-3-yl-methyl GSL	0.8991	0.2361	1
12	myb29/gsm1	UCD2012	N-methoxy-indol-3-yl-methyl GSL	0.7794	0.2341	0.999203
13	myb28/AOP2	UCD2012	N-methoxy-indol-3-yl-methyl GSL	0.7468	0.3321	0.943776
14	myb28/gsoh	UCD2012	N-methoxy-indol-3-yl-methyl GSL	1.1372	0.3119	0.999977
15	myb29/AOP2/gsoh	UCD2012	N-methoxy-indol-3-yl-methyl GSL	1.4689	0.241	0.545611
16	AOP2/gsoh	UCD2012	N-methoxy-indol-3-yl-methyl GSL	0.8886	0.1827	0.999999
17	myb28/myb29/gsoh	UCD2012	N-methoxy-indol-3-yl-methyl GSL	1.6656	0.1924	0.0551451
1	Col-0	UWY2011	N-methoxy-indol-3-yl-methyl GSL	0.8344	0.3141	Col-0
2	myb28	UWY2011	N-methoxy-indol-3-yl-methyl GSL	0.6554	0.2767	0.999687
3	myb29	UWY2011	N-methoxy-indol-3-yl-methyl GSL	0.4846	0.266	0.65997
4	gsm1	UWY2011	N-methoxy-indol-3-yl-methyl GSL	0.5202	0.3003	0.849304
5	gsox1	UWY2011	N-methoxy-indol-3-yl-methyl GSL	0.5189	0.291	0.940902
6	gsox3	UWY2011	N-methoxy-indol-3-yl-methyl GSL	0.6173	0.284	0.998609
7	AOP2	UWY2011	N-methoxy-indol-3-yl-methyl GSL	0.5112	0.4636	0.996495
8	ESP	UWY2011	N-methoxy-indol-3-yl-methyl GSL	0.4526	0.3165	0.763021
9	gsoh	UWY2011	N-methoxy-indol-3-yl-methyl GSL	0.7182	0.277	1
10	myb28/myb29	UWY2011	N-methoxy-indol-3-yl-methyl GSL	0.9929	0.347	0.880599
11	myb28/gsm1	UWY2011	N-methoxy-indol-3-yl-methyl GSL	0.854	0.3153	0.999957
12	myb29/gsm1	UWY2011	N-methoxy-indol-3-yl-methyl GSL	0.6385	0.3159	0.999563
13	myb28/AOP2	UWY2011	N-methoxy-indol-3-yl-methyl GSL	0.248	0.3517	0.137187
14	myb28/gsoh	UWY2011	N-methoxy-indol-3-yl-methyl GSL	0.6703	0.3535	0.999976
15	myb29/AOP2/gsoh	UWY2011	N-methoxy-indol-3-yl-methyl GSL	0.531	0.3198	0.975995
16	AOP2/gsoh	UWY2011	N-methoxy-indol-3-yl-methyl GSL	0.4836	0.2519	0.741244
17	myb28/myb29/gsoh	UWY2011	N-methoxy-indol-3-yl-methyl GSL	0.3988	0.2964	0.38038
1	Col-0	UWY2012	N-methoxy-indol-3-yl-methyl GSL	1.1335	0.2444	Col-0
2	myb28	UWY2012	N-methoxy-indol-3-yl-methyl GSL	0.9862	0.2476	0.999818
3	myb29	UWY2012	N-methoxy-indol-3-yl-methyl GSL	1.0653	0.2402	1
4	gsm1	UWY2012	N-methoxy-indol-3-yl-methyl GSL	0.6661	0.2496	0.544786
5	gsox1	UWY2012	N-methoxy-indol-3-yl-methyl GSL	0.7773	0.2453	0.839644
6	gsox3	UWY2012	N-methoxy-indol-3-yl-methyl GSL	1.08	0.2447	0.999999
7	AOP2	UWY2012	N-methoxy-indol-3-yl-methyl GSL	0.7023	0.297	0.573185
8	ESP	UWY2012	N-methoxy-indol-3-yl-methyl GSL	1.2287	0.2509	1
9	gsoh	UWY2012	N-methoxy-indol-3-yl-methyl GSL	1.1408	0.2021	1
10	myb28/myb29	UWY2012	N-methoxy-indol-3-yl-methyl GSL	0.8651	0.1991	0.910526
11	myb28/gsm1	UWY2012	N-methoxy-indol-3-yl-methyl GSL	0.9378	0.2534	0.996678
12	myb29/gsm1	UWY2012	N-methoxy-indol-3-yl-methyl GSL	1.3562	0.2855	0.999983
13	myb28/AOP2	UWY2012	N-methoxy-indol-3-yl-methyl GSL	1.2394	0.3475	1
14	myb28/gsoh	UWY2012	N-methoxy-indol-3-yl-methyl GSL	0.7541	0.2804	0.865674
15	myb29/AOP2/gsoh	UWY2012	N-methoxy-indol-3-yl-methyl GSL	1.95	0.3539	0.302172
16	AOP2/gsoh	UWY2012	N-methoxy-indol-3-yl-methyl GSL	1.4609	0.2626	1
17	myb28/myb29/gsoh	UWY2012	N-methoxy-indol-3-yl-methyl GSL	0.977	0.2208	0.999992
1	Col-0	UCD2012	OH-Alkenyl:Alkenyl ratio	0.0522	0.0557	Col-0
2	myb28	UCD2012	OH-Alkenyl:Alkenyl ratio	0.0799	0.0564	0.999055
3	myb29	UCD2012	OH-Alkenyl:Alkenyl ratio	0.12	0.0523	0.767273
4	gsm1	UCD2012	OH-Alkenyl:Alkenyl ratio	0.4344	0.0576	3.96e-10
5	gsox1	UCD2012	OH-Alkenyl:Alkenyl ratio	0.0506	0.0508	1
6	gsox3	UCD2012	OH-Alkenyl:Alkenyl ratio	0.0423	0.0512	1
7	AOP2	UCD2012	OH-Alkenyl:Alkenyl ratio	0.5444	0.0525	7.77e-16
8	ESP	UCD2012	OH-Alkenyl:Alkenyl ratio	0.0446	0.0518	1
9	gsoh	UCD2012	OH-Alkenyl:Alkenyl ratio	0.067	0.0429	1
10	myb28/myb29	UCD2012	OH-Alkenyl:Alkenyl ratio	0.1412	0.0526	0.692119
11	myb28/gsm1	UCD2012	OH-Alkenyl:Alkenyl ratio	0.355	0.0614	1.29e-05
12	myb29/gsm1	UCD2012	OH-Alkenyl:Alkenyl ratio	0.4697	0.0542	1.24e-13
13	myb28/AOP2	UCD2012	OH-Alkenyl:Alkenyl ratio	0.5729	0.058	1.44e-15
14	myb28/gsoh	UCD2012	OH-Alkenyl:Alkenyl ratio	0.0355	0.0815	1
15	myb29/AOP2/gsoh	UCD2012	OH-Alkenyl:Alkenyl ratio	0.0035	0.045	0.990626
16	AOP2/gsoh	UCD2012	OH-Alkenyl:Alkenyl ratio	0.0012	0.037	0.936435
17	myb28/myb29/gsoh	UCD2012	OH-Alkenyl:Alkenyl ratio	0.0976	0.0517	0.775953
1	Col-0	UWY2011	OH-Alkenyl:Alkenyl ratio	0.0041	0.0878	Col-0
2	myb28	UWY2011	OH-Alkenyl:Alkenyl ratio	0	0.0807	1
3	myb29	UWY2011	OH-Alkenyl:Alkenyl ratio	0.0108	0.0585	1
4	gsm1	UWY2011	OH-Alkenyl:Alkenyl ratio	0.7116	0.1064	4.08e-05
5	gsox1	UWY2011	OH-Alkenyl:Alkenyl ratio	0.0907	0.0575	0.974348
6	gsox3	UWY2011	OH-Alkenyl:Alkenyl ratio	0.1735	0.0713	0.971058
7	AOP2	UWY2011	OH-Alkenyl:Alkenyl ratio	0.597	0.0791	1.34e-07
8	ESP	UWY2011	OH-Alkenyl:Alkenyl ratio	0.9536	0.583	1
9	gsoh	UWY2011	OH-Alkenyl:Alkenyl ratio	0.0926	0.0543	0.976201
10	myb28/myb29	UWY2011	OH-Alkenyl:Alkenyl ratio	0.0701	0.1478	1
11	myb28/gsm1	UWY2011	OH-Alkenyl:Alkenyl ratio	0.0022	0.1195	1
12	myb29/gsm1	UWY2011	OH-Alkenyl:Alkenyl ratio	0.4585	0.1076	0.00188068
13	myb28/AOP2	UWY2011	OH-Alkenyl:Alkenyl ratio	0.4331	0.0617	5.53e-05
14	myb28/gsoh	UWY2011	OH-Alkenyl:Alkenyl ratio	0.3478	0.129	0.258269
15	myb29/AOP2/gsoh	UWY2011	OH-Alkenyl:Alkenyl ratio	0.009	0.0571	1
16	AOP2/gsoh	UWY2011	OH-Alkenyl:Alkenyl ratio	0.0083	0.047	1
17	myb28/myb29/gsoh	UWY2011	OH-Alkenyl:Alkenyl ratio	0.2793	0.0791	0.166154
1	Col-0	UWY2012	OH-Alkenyl:Alkenyl ratio	0.0109	0.0738	Col-0
2	myb28	UWY2012	OH-Alkenyl:Alkenyl ratio	0.1954	0.0708	0.00199221
3	myb29	UWY2012	OH-Alkenyl:Alkenyl ratio	0.1434	0.0515	0.335333
4	gsm1	UWY2012	OH-Alkenyl:Alkenyl ratio	0.0121	0.0708	1
5	gsox1	UWY2012	OH-Alkenyl:Alkenyl ratio	0.0672	0.0493	0.794808
6	gsox3	UWY2012	OH-Alkenyl:Alkenyl ratio	0.0093	0.0544	1
7	AOP2	UWY2012	OH-Alkenyl:Alkenyl ratio	0.464	0.0535	6.45e-10
8	ESP	UWY2012	OH-Alkenyl:Alkenyl ratio	0.0318	0.0522	0.99786
9	gsoh	UWY2012	OH-Alkenyl:Alkenyl ratio	0.0524	0.0431	0.913747
10	myb28/myb29	UWY2012	OH-Alkenyl:Alkenyl ratio	0.0468	0.0724	0.753129
11	myb28/gsm1	UWY2012	OH-Alkenyl:Alkenyl ratio	0.011	0.258	1
12	myb29/gsm1	UWY2012	OH-Alkenyl:Alkenyl ratio	0.052	0.0779	0.994168
13	myb28/AOP2	UWY2012	OH-Alkenyl:Alkenyl ratio	0.4731	0.0609	9.3e-10
14	myb28/gsoh	UWY2012	OH-Alkenyl:Alkenyl ratio	0.1285	0.072	0.204663
15	myb29/AOP2/gsoh	UWY2012	OH-Alkenyl:Alkenyl ratio	0.0033	0.0618	1
16	AOP2/gsoh	UWY2012	OH-Alkenyl:Alkenyl ratio	0.0033	0.0483	1
17	myb28/myb29/gsoh	UWY2012	OH-Alkenyl:Alkenyl ratio	0.0356	0.0604	0.910353
1	Col-0	UCD2012	OH-But-3-enyl GSL	0.0722	1.973	Col-0
2	myb28	UCD2012	OH-But-3-enyl GSL	0.1319	2.0227	1
3	myb29	UCD2012	OH-But-3-enyl GSL	0.1383	2.0294	1
4	gsm1	UCD2012	OH-But-3-enyl GSL	0.5989	2.0061	1
5	gsox1	UCD2012	OH-But-3-enyl GSL	0.127	1.973	1
6	gsox3	UCD2012	OH-But-3-enyl GSL	0.1614	2.0294	1
7	AOP2	UCD2012	OH-But-3-enyl GSL	75.6607	2.6876	0
8	ESP	UCD2012	OH-But-3-enyl GSL	0.1508	1.9672	1
9	gsoh	UCD2012	OH-But-3-enyl GSL	0.2145	1.4312	1
10	myb28/myb29	UCD2012	OH-But-3-enyl GSL	0.1028	1.4833	1
11	myb28/gsm1	UCD2012	OH-But-3-enyl GSL	0.2237	2.0227	1
12	myb29/gsm1	UCD2012	OH-But-3-enyl GSL	0.7396	1.9967	1
13	myb28/AOP2	UCD2012	OH-But-3-enyl GSL	30.6811	3.1836	4.86e-12
14	myb28/gsoh	UCD2012	OH-But-3-enyl GSL	0.107	2.9474	1
15	myb29/AOP2/gsoh	UCD2012	OH-But-3-enyl GSL	0.1565	2.0832	1
16	AOP2/gsoh	UCD2012	OH-But-3-enyl GSL	0.1652	1.2975	1
17	myb28/myb29/gsoh	UCD2012	OH-But-3-enyl GSL	0.0803	1.4321	1
1	Col-0	UWY2011	OH-But-3-enyl GSL	0	2.8917	Col-0
2	myb28	UWY2011	OH-But-3-enyl GSL	0	2.4417	1
3	myb29	UWY2011	OH-But-3-enyl GSL	0.0104	2.3036	1
4	gsm1	UWY2011	OH-But-3-enyl GSL	0.585	2.7299	1
5	gsox1	UWY2011	OH-But-3-enyl GSL	0.4132	2.6132	1
6	gsox3	UWY2011	OH-But-3-enyl GSL	0.21	2.5157	1
7	AOP2	UWY2011	OH-But-3-enyl GSL	58.3779	4.568	0
8	ESP	UWY2011	OH-But-3-enyl GSL	0	2.9062	1
9	gsoh	UWY2011	OH-But-3-enyl GSL	0.3779	2.4417	1
10	myb28/myb29	UWY2011	OH-But-3-enyl GSL	0	3.2759	1
11	myb28/gsm1	UWY2011	OH-But-3-enyl GSL	0	2.8917	1
12	myb29/gsm1	UWY2011	OH-But-3-enyl GSL	0.4745	2.9062	1
13	myb28/AOP2	UWY2011	OH-But-3-enyl GSL	24.0821	3.3275	0
14	myb28/gsoh	UWY2011	OH-But-3-enyl GSL	0.5575	3.3275	1
15	myb29/AOP2/gsoh	UWY2011	OH-But-3-enyl GSL	0	2.9474	1
16	AOP2/gsoh	UWY2011	OH-But-3-enyl GSL	0.2733	2.1308	1
17	myb28/myb29/gsoh	UWY2011	OH-But-3-enyl GSL	0.1675	2.6747	1
1	Col-0	UWY2012	OH-But-3-enyl GSL	0	2.1146	Col-0
2	myb28	UWY2012	OH-But-3-enyl GSL	0.157	2.1495	1
3	myb29	UWY2012	OH-But-3-enyl GSL	0.2338	2.055	1
4	gsm1	UWY2012	OH-But-3-enyl GSL	0	2.1769	1
5	gsox1	UWY2012	OH-But-3-enyl GSL	0.1876	2.1187	1
6	gsox3	UWY2012	OH-But-3-enyl GSL	0	2.1146	1
7	AOP2	UWY2012	OH-But-3-enyl GSL	80.8744	2.7299	0
8	ESP	UWY2012	OH-But-3-enyl GSL	0.0447	2.1839	1
9	gsoh	UWY2012	OH-But-3-enyl GSL	0.1858	1.5477	1
10	myb28/myb29	UWY2012	OH-But-3-enyl GSL	0.0297	1.5072	1
11	myb28/gsm1	UWY2012	OH-But-3-enyl GSL	0	2.2226	1
12	myb29/gsm1	UWY2012	OH-But-3-enyl GSL	0.024	2.6132	1
13	myb28/AOP2	UWY2012	OH-But-3-enyl GSL	80.2576	3.3275	0
14	myb28/gsoh	UWY2012	OH-But-3-enyl GSL	0.2073	2.5503	1
15	myb29/AOP2/gsoh	UWY2012	OH-But-3-enyl GSL	0	3.4096	1
16	AOP2/gsoh	UWY2012	OH-But-3-enyl GSL	0.1181	2.3377	1
17	myb28/myb29/gsoh	UWY2012	OH-But-3-enyl GSL	0.0561	1.791	1
1	Col-0	UCD2012	Relative Fitness	1	0.2565	Col-0
2	myb28	UCD2012	Relative Fitness	0.8833	0.2496	0.963959
3	myb29	UCD2012	Relative Fitness	0.9084	0.2439	0.999919
4	gsm1	UCD2012	Relative Fitness	0.7634	0.242	0.88388
5	gsox1	UCD2012	Relative Fitness	1.1555	0.2462	0.974649
6	gsox3	UCD2012	Relative Fitness	0.8395	0.2472	0.973049
7	AOP2	UCD2012	Relative Fitness	1.1277	0.2768	0.899198
8	ESP	UCD2012	Relative Fitness	0.9238	0.2429	0.999998
9	gsoh	UCD2012	Relative Fitness	0.8834	0.2246	1
10	myb28/myb29	UCD2012	Relative Fitness	0.952	0.2254	0.999858
11	myb28/gsm1	UCD2012	Relative Fitness	1.0148	0.2483	1
12	myb29/gsm1	UCD2012	Relative Fitness	0.9702	0.2439	1
13	myb28/AOP2	UCD2012	Relative Fitness	1.237	0.2833	1
14	myb28/gsoh	UCD2012	Relative Fitness	0.9684	0.2734	1
15	myb29/AOP2/gsoh	UCD2012	Relative Fitness	0.7019	0.2449	0.329955
16	AOP2/gsoh	UCD2012	Relative Fitness	0.8596	0.2204	0.97776
17	myb28/myb29/gsoh	UCD2012	Relative Fitness	0.9772	0.2249	1
1	Col-0	UWY2011	Relative Fitness	1	0.2712	Col-0
2	myb28	UWY2011	Relative Fitness	1.572	0.2799	0.319847
3	myb29	UWY2011	Relative Fitness	1.9036	0.2799	0.00555321
4	gsm1	UWY2011	Relative Fitness	1.4068	0.277	0.86526
5	gsox1	UWY2011	Relative Fitness	1.5423	0.2743	0.31074
6	gsox3	UWY2011	Relative Fitness	1.2437	0.2696	0.996121
7	AOP2	UWY2011	Relative Fitness	1.6713	0.385	0.259932
8	ESP	UWY2011	Relative Fitness	0.9566	0.271	0.999573
9	gsoh	UWY2011	Relative Fitness	1.1829	0.2708	0.999992
10	myb28/myb29	UWY2011	Relative Fitness	1.2029	0.2832	0.999086
11	myb28/gsm1	UWY2011	Relative Fitness	1.2652	0.2787	0.980316
12	myb29/gsm1	UWY2011	Relative Fitness	0.9186	0.2785	0.999997
13	myb28/AOP2	UWY2011	Relative Fitness	0.9	0.2908	0.996724
14	myb28/gsoh	UWY2011	Relative Fitness	1.4282	0.3004	0.942334
15	myb29/AOP2/gsoh	UWY2011	Relative Fitness	1.1967	0.2831	1
16	AOP2/gsoh	UWY2011	Relative Fitness	1.0547	0.2638	1
17	myb28/myb29/gsoh	UWY2011	Relative Fitness	1.0414	0.2798	1
1	Col-0	UWY2012	Relative Fitness	1	0.2541	Col-0
2	myb28	UWY2012	Relative Fitness	0.6116	0.2559	0.0389655
3	myb29	UWY2012	Relative Fitness	0.6553	0.2568	0.101342
4	gsm1	UWY2012	Relative Fitness	0.6652	0.2582	0.0993419
5	gsox1	UWY2012	Relative Fitness	1.0301	0.2591	1
6	gsox3	UWY2012	Relative Fitness	0.5576	0.2558	0.0165206
7	AOP2	UWY2012	Relative Fitness	0.6376	0.3013	0.433907
8	ESP	UWY2012	Relative Fitness	0.6067	0.26	0.0465292
9	gsoh	UWY2012	Relative Fitness	0.6536	0.2413	0.0399199
10	myb28/myb29	UWY2012	Relative Fitness	0.9624	0.2384	0.99996
11	myb28/gsm1	UWY2012	Relative Fitness	0.5491	0.2588	0.0114117
12	myb29/gsm1	UWY2012	Relative Fitness	0.5196	0.2636	0.00754452
13	myb28/AOP2	UWY2012	Relative Fitness	0.198	0.2798	6.04e-06
14	myb28/gsoh	UWY2012	Relative Fitness	0.8404	0.2614	0.904367
15	myb29/AOP2/gsoh	UWY2012	Relative Fitness	0.4949	0.3417	0.00438547
16	AOP2/gsoh	UWY2012	Relative Fitness	0.5607	0.2482	0.00807275
17	myb28/myb29/gsoh	UWY2012	Relative Fitness	0.9261	0.2417	0.999564
1	Col-0	UCD2012	Rosette diameter (2.5 weeks)	1.2165	0.1114	Col-0
2	myb28	UCD2012	Rosette diameter (2.5 weeks)	1.294	0.1128	0.988364
3	myb29	UCD2012	Rosette diameter (2.5 weeks)	1.2856	0.1128	0.997247
4	gsm1	UCD2012	Rosette diameter (2.5 weeks)	1.0857	0.1121	0.882003
5	gsox1	UCD2012	Rosette diameter (2.5 weeks)	1.211	0.1114	1
6	gsox3	UCD2012	Rosette diameter (2.5 weeks)	1.2263	0.1121	1
7	AOP2	UCD2012	Rosette diameter (2.5 weeks)	1.1432	0.1369	0.999999
8	ESP	UCD2012	Rosette diameter (2.5 weeks)	1.068	0.1114	0.659869
9	gsoh	UCD2012	Rosette diameter (2.5 weeks)	1.1584	0.0972	0.996057
10	myb28/myb29	UCD2012	Rosette diameter (2.5 weeks)	1.1171	0.0972	0.911637
11	myb28/gsm1	UCD2012	Rosette diameter (2.5 weeks)	1.3409	0.1121	0.827233
12	myb29/gsm1	UCD2012	Rosette diameter (2.5 weeks)	1.162	0.1121	0.999904
13	myb28/AOP2	UCD2012	Rosette diameter (2.5 weeks)	1.0689	0.1402	0.663708
14	myb28/gsoh	UCD2012	Rosette diameter (2.5 weeks)	1.1951	0.136	1
15	myb29/AOP2/gsoh	UCD2012	Rosette diameter (2.5 weeks)	1.331	0.1114	0.904791
16	AOP2/gsoh	UCD2012	Rosette diameter (2.5 weeks)	1.1724	0.0936	0.999633
17	myb28/myb29/gsoh	UCD2012	Rosette diameter (2.5 weeks)	1.1493	0.0966	0.996234
1	Col-0	UWY2011	Rosette diameter (2.5 weeks)	1.446	0.1266	Col-0
2	myb28	UWY2011	Rosette diameter (2.5 weeks)	1.9702	0.1191	0.000178225
3	myb29	UWY2011	Rosette diameter (2.5 weeks)	1.9566	0.1172	0.000227113
4	gsm1	UWY2011	Rosette diameter (2.5 weeks)	1.8355	0.1259	0.0370298
5	gsox1	UWY2011	Rosette diameter (2.5 weeks)	1.6789	0.1234	0.39789
6	gsox3	UWY2011	Rosette diameter (2.5 weeks)	1.69	0.1214	0.358956
7	AOP2	UWY2011	Rosette diameter (2.5 weeks)	1.4139	0.2083	0.999948
8	ESP	UWY2011	Rosette diameter (2.5 weeks)	1.173	0.1297	0.15872
9	gsoh	UWY2011	Rosette diameter (2.5 weeks)	1.7715	0.1206	0.0839036
10	myb28/myb29	UWY2011	Rosette diameter (2.5 weeks)	1.4175	0.1309	1
11	myb28/gsm1	UWY2011	Rosette diameter (2.5 weeks)	1.7777	0.1284	0.126342
12	myb29/gsm1	UWY2011	Rosette diameter (2.5 weeks)	1.6128	0.1256	0.873241
13	myb28/AOP2	UWY2011	Rosette diameter (2.5 weeks)	1.2712	0.1348	0.758277
14	myb28/gsoh	UWY2011	Rosette diameter (2.5 weeks)	1.6652	0.1348	0.82066
15	myb29/AOP2/gsoh	UWY2011	Rosette diameter (2.5 weeks)	1.4398	0.1315	1
16	AOP2/gsoh	UWY2011	Rosette diameter (2.5 weeks)	1.3622	0.1151	0.993523
17	myb28/myb29/gsoh	UWY2011	Rosette diameter (2.5 weeks)	1.2268	0.1285	0.638905
1	Col-0	UWY2012	Rosette diameter (2.5 weeks)	1.7546	0.1165	Col-0
2	myb28	UWY2012	Rosette diameter (2.5 weeks)	1.6062	0.1165	0.873744
3	myb29	UWY2012	Rosette diameter (2.5 weeks)	1.6063	0.1165	0.843253
4	gsm1	UWY2012	Rosette diameter (2.5 weeks)	1.6781	0.1189	0.99993
5	gsox1	UWY2012	Rosette diameter (2.5 weeks)	1.6271	0.1165	0.951842
6	gsox3	UWY2012	Rosette diameter (2.5 weeks)	1.5908	0.1165	0.792096
7	AOP2	UWY2012	Rosette diameter (2.5 weeks)	1.7011	0.1421	1
8	ESP	UWY2012	Rosette diameter (2.5 weeks)	1.6905	0.1182	1
9	gsoh	UWY2012	Rosette diameter (2.5 weeks)	1.6067	0.1041	0.717276
10	myb28/myb29	UWY2012	Rosette diameter (2.5 weeks)	1.7406	0.1021	1
11	myb28/gsm1	UWY2012	Rosette diameter (2.5 weeks)	1.7448	0.118	1
12	myb29/gsm1	UWY2012	Rosette diameter (2.5 weeks)	1.3462	0.1285	0.0215586
13	myb28/AOP2	UWY2012	Rosette diameter (2.5 weeks)	1.2959	0.1434	0.0464487
14	myb28/gsoh	UWY2012	Rosette diameter (2.5 weeks)	1.1879	0.1234	4.24e-05
15	myb29/AOP2/gsoh	UWY2012	Rosette diameter (2.5 weeks)	1.0826	0.1434	4.83e-05
16	AOP2/gsoh	UWY2012	Rosette diameter (2.5 weeks)	1.3304	0.1159	0.00985326
17	myb28/myb29/gsoh	UWY2012	Rosette diameter (2.5 weeks)	1.352	0.1088	0.00918477
1	Col-0	UCD2012	Rosette diameter (3 weeks)	1.4535	0.1214	Col-0
2	myb28	UCD2012	Rosette diameter (3 weeks)	1.6164	0.123	0.66086
3	myb29	UCD2012	Rosette diameter (3 weeks)	1.613	0.123	0.707162
4	gsm1	UCD2012	Rosette diameter (3 weeks)	1.3174	0.1222	0.941533
5	gsox1	UCD2012	Rosette diameter (3 weeks)	1.499	0.1214	0.999999
6	gsox3	UCD2012	Rosette diameter (3 weeks)	1.4772	0.1223	1
7	AOP2	UCD2012	Rosette diameter (3 weeks)	1.4952	0.15	0.999971
8	ESP	UCD2012	Rosette diameter (3 weeks)	1.3318	0.1214	0.946334
9	gsoh	UCD2012	Rosette diameter (3 weeks)	1.4295	0.1055	1
10	myb28/myb29	UCD2012	Rosette diameter (3 weeks)	1.3921	0.1055	0.99972
11	myb28/gsm1	UCD2012	Rosette diameter (3 weeks)	1.6413	0.1223	0.532239
12	myb29/gsm1	UCD2012	Rosette diameter (3 weeks)	1.4272	0.1222	1
13	myb28/AOP2	UCD2012	Rosette diameter (3 weeks)	1.3316	0.1537	0.913826
14	myb28/gsoh	UCD2012	Rosette diameter (3 weeks)	1.4461	0.149	1
15	myb29/AOP2/gsoh	UCD2012	Rosette diameter (3 weeks)	1.6198	0.1214	0.701067
16	AOP2/gsoh	UCD2012	Rosette diameter (3 weeks)	1.4239	0.1014	0.999999
17	myb28/myb29/gsoh	UCD2012	Rosette diameter (3 weeks)	1.4017	0.1048	0.999968
1	Col-0	UWY2011	Rosette diameter (3 weeks)	1.5443	0.1382	Col-0
2	myb28	UWY2011	Rosette diameter (3 weeks)	2.1114	0.1298	0.000138915
3	myb29	UWY2011	Rosette diameter (3 weeks)	2.0011	0.1277	0.003909
4	gsm1	UWY2011	Rosette diameter (3 weeks)	1.9982	0.1374	0.0164547
5	gsox1	UWY2011	Rosette diameter (3 weeks)	1.8504	0.1334	0.161354
6	gsox3	UWY2011	Rosette diameter (3 weeks)	1.7527	0.1313	0.652862
7	AOP2	UWY2011	Rosette diameter (3 weeks)	1.51	0.2292	0.999985
8	ESP	UWY2011	Rosette diameter (3 weeks)	1.3103	0.1399	0.41633
9	gsoh	UWY2011	Rosette diameter (3 weeks)	1.8456	0.1306	0.185386
10	myb28/myb29	UWY2011	Rosette diameter (3 weeks)	1.4851	0.1413	0.999996
11	myb28/gsm1	UWY2011	Rosette diameter (3 weeks)	1.9574	0.1402	0.0298948
12	myb29/gsm1	UWY2011	Rosette diameter (3 weeks)	1.669	0.1346	0.990891
13	myb28/AOP2	UWY2011	Rosette diameter (3 weeks)	1.324	0.1473	0.631903
14	myb28/gsoh	UWY2011	Rosette diameter (3 weeks)	1.866	0.1473	0.374697
15	myb29/AOP2/gsoh	UWY2011	Rosette diameter (3 weeks)	1.4839	0.1416	0.99992
16	AOP2/gsoh	UWY2011	Rosette diameter (3 weeks)	1.3818	0.1244	0.826028
17	myb28/myb29/gsoh	UWY2011	Rosette diameter (3 weeks)	1.2754	0.1374	0.394113
1	Col-0	UWY2012	Rosette diameter (3 weeks)	1.9126	0.1269	Col-0
2	myb28	UWY2012	Rosette diameter (3 weeks)	1.7397	0.1269	0.771313
3	myb29	UWY2012	Rosette diameter (3 weeks)	1.6793	0.1269	0.380252
4	gsm1	UWY2012	Rosette diameter (3 weeks)	1.788	0.1295	0.983468
5	gsox1	UWY2012	Rosette diameter (3 weeks)	1.8017	0.1277	0.991237
6	gsox3	UWY2012	Rosette diameter (3 weeks)	1.6845	0.1269	0.435162
7	AOP2	UWY2012	Rosette diameter (3 weeks)	1.8476	0.1555	0.999993
8	ESP	UWY2012	Rosette diameter (3 weeks)	1.7402	0.1278	0.849546
9	gsoh	UWY2012	Rosette diameter (3 weeks)	1.7193	0.1129	0.47239
10	myb28/myb29	UWY2012	Rosette diameter (3 weeks)	1.8341	0.1111	0.998916
11	myb28/gsm1	UWY2012	Rosette diameter (3 weeks)	1.8362	0.1286	0.999958
12	myb29/gsm1	UWY2012	Rosette diameter (3 weeks)	1.5132	0.1431	0.0509575
13	myb28/AOP2	UWY2012	Rosette diameter (3 weeks)	1.4053	0.1691	0.0898071
14	myb28/gsoh	UWY2012	Rosette diameter (3 weeks)	1.3752	0.1371	0.000580389
15	myb29/AOP2/gsoh	UWY2012	Rosette diameter (3 weeks)	1.2372	0.157	0.000190822
16	AOP2/gsoh	UWY2012	Rosette diameter (3 weeks)	1.4005	0.1276	0.0012285
17	myb28/myb29/gsoh	UWY2012	Rosette diameter (3 weeks)	1.4981	0.1198	0.0147267
1	Col-0	UCD2012	Rosette diameter (4 weeks)	1.8587	0.1401	Col-0
2	myb28	UCD2012	Rosette diameter (4 weeks)	2.0413	0.142	0.780146
3	myb29	UCD2012	Rosette diameter (4 weeks)	2.0389	0.142	0.795292
4	gsm1	UCD2012	Rosette diameter (4 weeks)	1.6458	0.1411	0.744711
5	gsox1	UCD2012	Rosette diameter (4 weeks)	1.8857	0.1401	1
6	gsox3	UCD2012	Rosette diameter (4 weeks)	1.8462	0.1411	1
7	AOP2	UCD2012	Rosette diameter (4 weeks)	1.8876	0.1743	1
8	ESP	UCD2012	Rosette diameter (4 weeks)	1.6929	0.1401	0.898993
9	gsoh	UCD2012	Rosette diameter (4 weeks)	1.8422	0.1209	1
10	myb28/myb29	UCD2012	Rosette diameter (4 weeks)	1.8226	0.1209	1
11	myb28/gsm1	UCD2012	Rosette diameter (4 weeks)	2.0749	0.1411	0.6288
12	myb29/gsm1	UCD2012	Rosette diameter (4 weeks)	1.8086	0.1411	1
13	myb28/AOP2	UCD2012	Rosette diameter (4 weeks)	1.6961	0.1788	0.783802
14	myb28/gsoh	UCD2012	Rosette diameter (4 weeks)	1.8413	0.1731	1
15	myb29/AOP2/gsoh	UCD2012	Rosette diameter (4 weeks)	1.9117	0.1401	1
16	AOP2/gsoh	UCD2012	Rosette diameter (4 weeks)	1.7791	0.1159	0.99783
17	myb28/myb29/gsoh	UCD2012	Rosette diameter (4 weeks)	1.7734	0.1206	0.998158
1	Col-0	UWY2011	Rosette diameter (4 weeks)	1.8714	0.1597	Col-0
2	myb28	UWY2011	Rosette diameter (4 weeks)	2.7178	0.1511	3.31e-07
3	myb29	UWY2011	Rosette diameter (4 weeks)	2.4494	0.1471	0.00173706
4	gsm1	UWY2011	Rosette diameter (4 weeks)	2.5421	0.1588	0.000660233
5	gsox1	UWY2011	Rosette diameter (4 weeks)	2.3202	0.1539	0.0391403
6	gsox3	UWY2011	Rosette diameter (4 weeks)	2.2379	0.1527	0.169416
7	AOP2	UWY2011	Rosette diameter (4 weeks)	1.931	0.2682	1
8	ESP	UWY2011	Rosette diameter (4 weeks)	1.5938	0.1622	0.450375
9	gsoh	UWY2011	Rosette diameter (4 weeks)	2.3897	0.153	0.0134946
10	myb28/myb29	UWY2011	Rosette diameter (4 weeks)	1.8885	0.1675	1
11	myb28/gsm1	UWY2011	Rosette diameter (4 weeks)	2.3576	0.1621	0.0370256
12	myb29/gsm1	UWY2011	Rosette diameter (4 weeks)	1.9815	0.1553	0.999868
13	myb28/AOP2	UWY2011	Rosette diameter (4 weeks)	1.6724	0.1707	0.917344
14	myb28/gsoh	UWY2011	Rosette diameter (4 weeks)	2.2922	0.1707	0.30569
15	myb29/AOP2/gsoh	UWY2011	Rosette diameter (4 weeks)	1.9271	0.1638	1
16	AOP2/gsoh	UWY2011	Rosette diameter (4 weeks)	1.7616	0.1431	0.996326
17	myb28/myb29/gsoh	UWY2011	Rosette diameter (4 weeks)	1.6393	0.1588	0.771653
1	Col-0	UWY2012	Rosette diameter (4 weeks)	2.1519	0.1472	Col-0
2	myb28	UWY2012	Rosette diameter (4 weeks)	1.9332	0.1462	0.581888
3	myb29	UWY2012	Rosette diameter (4 weeks)	1.8479	0.1462	0.186859
4	gsm1	UWY2012	Rosette diameter (4 weeks)	2.0209	0.1493	0.982902
5	gsox1	UWY2012	Rosette diameter (4 weeks)	2.1736	0.1481	1
6	gsox3	UWY2012	Rosette diameter (4 weeks)	1.8389	0.1462	0.173484
7	AOP2	UWY2012	Rosette diameter (4 weeks)	2.0851	0.1805	0.999994
8	ESP	UWY2012	Rosette diameter (4 weeks)	1.9186	0.1472	0.611806
9	gsoh	UWY2012	Rosette diameter (4 weeks)	1.9304	0.1292	0.436307
10	myb28/myb29	UWY2012	Rosette diameter (4 weeks)	2.0319	0.1274	0.979028
11	myb28/gsm1	UWY2012	Rosette diameter (4 weeks)	2.0025	0.1481	0.968242
12	myb29/gsm1	UWY2012	Rosette diameter (4 weeks)	1.7276	0.1656	0.0722943
13	myb28/AOP2	UWY2012	Rosette diameter (4 weeks)	1.5348	0.1967	0.0346332
14	myb28/gsoh	UWY2012	Rosette diameter (4 weeks)	1.6229	0.1583	0.00343899
15	myb29/AOP2/gsoh	UWY2012	Rosette diameter (4 weeks)	1.4622	0.1822	0.00114391
16	AOP2/gsoh	UWY2012	Rosette diameter (4 weeks)	1.6985	0.1497	0.0240498
17	myb28/myb29/gsoh	UWY2012	Rosette diameter (4 weeks)	1.7679	0.1375	0.066738
1	Col-0	UCD2012	Rosette diameter (4.5 weeks)	2.3613	0.1501	Col-0
2	myb28	UCD2012	Rosette diameter (4.5 weeks)	2.5548	0.1538	0.782624
3	myb29	UCD2012	Rosette diameter (4.5 weeks)	2.5216	0.1525	0.927528
4	gsm1	UCD2012	Rosette diameter (4.5 weeks)	2.127	0.1513	0.761511
5	gsox1	UCD2012	Rosette diameter (4.5 weeks)	2.4248	0.1501	0.999999
6	gsox3	UCD2012	Rosette diameter (4.5 weeks)	2.3314	0.1513	1
7	AOP2	UCD2012	Rosette diameter (4.5 weeks)	2.4043	0.1921	0.999997
8	ESP	UCD2012	Rosette diameter (4.5 weeks)	2.2903	0.1513	0.999777
9	gsoh	UCD2012	Rosette diameter (4.5 weeks)	2.3139	0.1259	0.999998
10	myb28/myb29	UCD2012	Rosette diameter (4.5 weeks)	2.3154	0.1262	1
11	myb28/gsm1	UCD2012	Rosette diameter (4.5 weeks)	2.5051	0.1513	0.981168
12	myb29/gsm1	UCD2012	Rosette diameter (4.5 weeks)	2.3107	0.1513	1
13	myb28/AOP2	UCD2012	Rosette diameter (4.5 weeks)	2.1623	0.1972	0.704298
14	myb28/gsoh	UCD2012	Rosette diameter (4.5 weeks)	2.3112	0.1905	1
15	myb29/AOP2/gsoh	UCD2012	Rosette diameter (4.5 weeks)	2.3185	0.1501	1
16	AOP2/gsoh	UCD2012	Rosette diameter (4.5 weeks)	2.2299	0.1197	0.920426
17	myb28/myb29/gsoh	UCD2012	Rosette diameter (4.5 weeks)	2.2475	0.1262	0.979484
1	Col-0	UWY2011	Rosette diameter (4.5 weeks)	2.4068	0.1735	Col-0
2	myb28	UWY2011	Rosette diameter (4.5 weeks)	3.2639	0.1629	5.77e-06
3	myb29	UWY2011	Rosette diameter (4.5 weeks)	3.0463	0.158	0.00150502
4	gsm1	UWY2011	Rosette diameter (4.5 weeks)	3.1236	0.1724	0.00112088
5	gsox1	UWY2011	Rosette diameter (4.5 weeks)	2.8094	0.1665	0.139571
6	gsox3	UWY2011	Rosette diameter (4.5 weeks)	2.797	0.1649	0.210999
7	AOP2	UWY2011	Rosette diameter (4.5 weeks)	2.4733	0.3033	1
8	ESP	UWY2011	Rosette diameter (4.5 weeks)	2.0195	0.1766	0.249134
9	gsoh	UWY2011	Rosette diameter (4.5 weeks)	3.0196	0.1673	0.0067447
10	myb28/myb29	UWY2011	Rosette diameter (4.5 weeks)	2.3279	0.1859	1
11	myb28/gsm1	UWY2011	Rosette diameter (4.5 weeks)	2.753	0.1735	0.32383
12	myb29/gsm1	UWY2011	Rosette diameter (4.5 weeks)	2.4123	0.1682	1
13	myb28/AOP2	UWY2011	Rosette diameter (4.5 weeks)	2.0611	0.1869	0.445492
14	myb28/gsoh	UWY2011	Rosette diameter (4.5 weeks)	2.7668	0.1869	0.511759
15	myb29/AOP2/gsoh	UWY2011	Rosette diameter (4.5 weeks)	2.5208	0.1816	0.999999
16	AOP2/gsoh	UWY2011	Rosette diameter (4.5 weeks)	2.1709	0.1519	0.722876
17	myb28/myb29/gsoh	UWY2011	Rosette diameter (4.5 weeks)	2.0722	0.1724	0.439879
1	Col-0	UWY2012	Rosette diameter (4.5 weeks)	2.6177	0.1533	Col-0
2	myb28	UWY2012	Rosette diameter (4.5 weeks)	2.4883	0.1545	0.996083
3	myb29	UWY2012	Rosette diameter (4.5 weeks)	2.2877	0.152	0.316375
4	gsm1	UWY2012	Rosette diameter (4.5 weeks)	2.5155	0.1576	0.999664
5	gsox1	UWY2012	Rosette diameter (4.5 weeks)	2.8727	0.1577	0.782445
6	gsox3	UWY2012	Rosette diameter (4.5 weeks)	2.2401	0.152	0.197038
7	AOP2	UWY2012	Rosette diameter (4.5 weeks)	2.6076	0.1955	1
8	ESP	UWY2012	Rosette diameter (4.5 weeks)	2.3231	0.1533	0.589584
9	gsoh	UWY2012	Rosette diameter (4.5 weeks)	2.3388	0.1299	0.430541
10	myb28/myb29	UWY2012	Rosette diameter (4.5 weeks)	2.5444	0.1274	0.999998
11	myb28/gsm1	UWY2012	Rosette diameter (4.5 weeks)	2.4237	0.1545	0.950097
12	myb29/gsm1	UWY2012	Rosette diameter (4.5 weeks)	2.0692	0.1764	0.049931
13	myb28/AOP2	UWY2012	Rosette diameter (4.5 weeks)	2.0977	0.2281	0.540014
14	myb28/gsoh	UWY2012	Rosette diameter (4.5 weeks)	2.1506	0.1694	0.101334
15	myb29/AOP2/gsoh	UWY2012	Rosette diameter (4.5 weeks)	1.8228	0.204	0.00827748
16	AOP2/gsoh	UWY2012	Rosette diameter (4.5 weeks)	2.2111	0.1632	0.224277
17	myb28/myb29/gsoh	UWY2012	Rosette diameter (4.5 weeks)	2.2455	0.1411	0.262209
1	Col-0	UCD2012	Short Chain Aliphatic GSL	90.5684	10.8954	Col-0
2	myb28	UCD2012	Short Chain Aliphatic GSL	44.4591	11.0053	0.000381826
3	myb29	UCD2012	Short Chain Aliphatic GSL	56.1188	11.0248	0.0310571
4	gsm1	UCD2012	Short Chain Aliphatic GSL	76.382	10.9459	0.902946
5	gsox1	UCD2012	Short Chain Aliphatic GSL	82.8548	10.8409	0.999715
6	gsox3	UCD2012	Short Chain Aliphatic GSL	77.1033	11.0248	0.964071
7	AOP2	UCD2012	Short Chain Aliphatic GSL	136.699	13.3611	0.0492391
8	ESP	UCD2012	Short Chain Aliphatic GSL	71.8665	10.8259	0.533709
9	gsoh	UCD2012	Short Chain Aliphatic GSL	78.7508	9.1833	0.880741
10	myb28/myb29	UCD2012	Short Chain Aliphatic GSL	0.1959	9.3249	0
11	myb28/gsm1	UCD2012	Short Chain Aliphatic GSL	16.8366	11.0044	1.12e-10
12	myb29/gsm1	UCD2012	Short Chain Aliphatic GSL	75.6521	10.9217	0.828378
13	myb28/AOP2	UCD2012	Short Chain Aliphatic GSL	50.6038	15.0924	0.0204117
14	myb28/gsoh	UCD2012	Short Chain Aliphatic GSL	54.0402	14.2244	0.131819
15	myb29/AOP2/gsoh	UCD2012	Short Chain Aliphatic GSL	68.7869	11.2085	0.473954
16	AOP2/gsoh	UCD2012	Short Chain Aliphatic GSL	89.2813	8.8093	1
17	myb28/myb29/gsoh	UCD2012	Short Chain Aliphatic GSL	0.8105	9.188	0
1	Col-0	UWY2011	Short Chain Aliphatic GSL	113.977	14.4382	Col-0
2	myb28	UWY2011	Short Chain Aliphatic GSL	59.2076	12.8522	0.00227249
3	myb29	UWY2011	Short Chain Aliphatic GSL	69.335	12.3995	0.0170667
4	gsm1	UWY2011	Short Chain Aliphatic GSL	104.022	13.849	0.999989
5	gsox1	UWY2011	Short Chain Aliphatic GSL	110.973	13.4576	1
6	gsox3	UWY2011	Short Chain Aliphatic GSL	100.076	13.1616	0.99812Col-07
7	AOP2	UWY2011	Short Chain Aliphatic GSL	106.766	20.8922	1
8	ESP	UWY2011	Short Chain Aliphatic GSL	107.605	14.5413	1
9	gsoh	UWY2011	Short Chain Aliphatic GSL	121.2	12.8635	0.999996
10	myb28/myb29	UWY2011	Short Chain Aliphatic GSL	7.3563	15.8452	6.81e-10
11	myb28/gsm1	UWY2011	Short Chain Aliphatic GSL	36.0047	14.4919	4.54e-06
12	myb29/gsm1	UWY2011	Short Chain Aliphatic GSL	119.445	14.5149	0.999975
13	myb28/AOP2	UWY2011	Short Chain Aliphatic GSL	52.6189	16.0492	0.00229647
14	myb28/gsoh	UWY2011	Short Chain Aliphatic GSL	89.2543	16.1315	0.696512
15	myb29/AOP2/gsoh	UWY2011	Short Chain Aliphatic GSL	34.1135	14.6847	1.36e-06
16	AOP2/gsoh	UWY2011	Short Chain Aliphatic GSL	126.444	11.8071	0.997528
17	myb28/myb29/gsoh	UWY2011	Short Chain Aliphatic GSL	8.4538	13.6853	1.44e-11
1	Col-0	UWY2012	Short Chain Aliphatic GSL	119.98	11.3615	Col-0
2	myb28	UWY2012	Short Chain Aliphatic GSL	27.383	11.4974	2.74e-10
3	myb29	UWY2012	Short Chain Aliphatic GSL	66.6655	11.1879	0.00Col-01274
4	gsm1	UWY2012	Short Chain Aliphatic GSL	60.5679	11.5801	0.00016
5	gsox1	UWY2012	Short Chain Aliphatic GSL	102.294	11.4006	0.768173
6	gsox3	UWY2012	Short Chain Aliphatic GSL	86.042	11.3728	0.112664
7	AOP2	UWY2012	Short Chain Aliphatic GSL	171.749	13.6057	0.049266
8	ESP	UWY2012	Short Chain Aliphatic GSL	101.415	11.6379	0.834138
9	gsoh	UWY2012	Short Chain Aliphatic GSL	122.157	9.5939	1
10	myb28/myb29	UWY2012	Short Chain Aliphatic GSL	3.2572	9.4724	0
11	myb28/gsm1	UWY2012	Short Chain Aliphatic GSL	11.4512	11.7447	1.14e-13
12	myb29/gsm1	UWY2012	Short Chain Aliphatic GSL	85.3878	13.1028	0.167277
13	myb28/AOP2	UWY2012	Short Chain Aliphatic GSL	165.953	15.7723	0.129447
14	myb28/gsoh	UWY2012	Short Chain Aliphatic GSL	75.1516	12.8921	0.0290735
15	myb29/AOP2/gsoh	UWY2012	Short Chain Aliphatic GSL	134.748	16.0446	0.971695
16	AOP2/gsoh	UWY2012	Short Chain Aliphatic GSL	175.137	12.1304	0.0123115
17	myb28/myb29/gsoh	UWY2012	Short Chain Aliphatic GSL	4.3084	10.3753	0
1	Col-0	UCD2012	Silique length, cm	0.9105	0.0472	Col-0
2	myb28	UCD2012	Silique length, cm	0.7934	0.0456	0.249377
3	myb29	UCD2012	Silique length, cm	0.9256	0.0449	1
4	gsm1	UCD2012	Silique length, cm	0.771	0.0436	0.0848473
5	gsox1	UCD2012	Silique length, cm	0.9075	0.0447	1
6	gsox3	UCD2012	Silique length, cm	0.9209	0.0449	1
7	AOP2	UCD2012	Silique length, cm	0.8201	0.0535	0.664943
8	ESP	UCD2012	Silique length, cm	0.9761	0.0439	0.92396
9	gsoh	UCD2012	Silique length, cm	0.9318	0.038	0.993817
10	myb28/myb29	UCD2012	Silique length, cm	0.7453	0.0385	0.000734668
11	myb28/gsm1	UCD2012	Silique length, cm	0.7954	0.0449	0.12653
12	myb29/gsm1	UCD2012	Silique length, cm	0.7171	0.0445	0.00205903
13	myb28/AOP2	UCD2012	Silique length, cm	0.8411	0.0573	0.851816
14	myb28/gsoh	UCD2012	Silique length, cm	0.8037	0.052	0.875823
15	myb29/AOP2/gsoh	UCD2012	Silique length, cm	0.6335	0.0445	1.67e-07
16	AOP2/gsoh	UCD2012	Silique length, cm	0.8064	0.0366	0.109708
17	myb28/myb29/gsoh	UCD2012	Silique length, cm	0.8136	0.0387	0.207112
1	Col-0	UWY2011	Silique length, cm	1.1115	0.0557	Col-0
2	myb28	UWY2011	Silique length, cm	1.1025	0.0536	1
3	myb29	UWY2011	Silique length, cm	1.1055	0.0512	1
4	gsm1	UWY2011	Silique length, cm	1.0429	0.0555	0.242862
5	gsox1	UWY2011	Silique length, cm	1.1341	0.0552	1
6	gsox3	UWY2011	Silique length, cm	1.1286	0.052	0.999711
7	AOP2	UWY2011	Silique length, cm	1.0256	0.0794	0.56819
8	ESP	UWY2011	Silique length, cm	1.1184	0.0554	1
9	gsoh	UWY2011	Silique length, cm	1.1534	0.0552	0.973221
10	myb28/myb29	UWY2011	Silique length, cm	1.131	0.0622	1
11	myb28/gsm1	UWY2011	Silique length, cm	1.0516	0.0576	0.198967
12	myb29/gsm1	UWY2011	Silique length, cm	1.0012	0.0579	0.00745165
13	myb28/AOP2	UWY2011	Silique length, cm	1.0232	0.063	0.210163
14	myb28/gsoh	UWY2011	Silique length, cm	1.0713	0.0606	0.758974
15	myb29/AOP2/gsoh	UWY2011	Silique length, cm	1.0925	0.0579	0.999063
16	AOP2/gsoh	UWY2011	Silique length, cm	1.1144	0.0498	1
17	myb28/myb29/gsoh	UWY2011	Silique length, cm	1.1211	0.0556	0.99999
1	Col-0	UWY2012	Silique length, cm	0.9811	0.045	Col-0
2	myb28	UWY2012	Silique length, cm	0.8933	0.046	0.324515
3	myb29	UWY2012	Silique length, cm	0.9072	0.0453	0.540058
4	gsm1	UWY2012	Silique length, cm	0.902	0.0464	0.410736
5	gsox1	UWY2012	Silique length, cm	1.0267	0.0477	0.98268
6	gsox3	UWY2012	Silique length, cm	0.9227	0.045	0.872608
7	AOP2	UWY2012	Silique length, cm	0.938	0.0579	0.986843
8	ESP	UWY2012	Silique length, cm	0.8749	0.0463	0.155575
9	gsoh	UWY2012	Silique length, cm	0.8823	0.0412	0.113342
10	myb28/myb29	UWY2012	Silique length, cm	0.9384	0.04	0.955677
11	myb28/gsm1	UWY2012	Silique length, cm	0.8418	0.0462	0.0149778
12	myb29/gsm1	UWY2012	Silique length, cm	0.7932	0.0522	0.00196522
13	myb28/AOP2	UWY2012	Silique length, cm	0.6364	0.0659	9.06e-07
14	myb28/gsoh	UWY2012	Silique length, cm	0.7768	0.0508	0.000108665
15	myb29/AOP2/gsoh	UWY2012	Silique length, cm	0.6397	0.0825	3.76e-06
16	AOP2/gsoh	UWY2012	Silique length, cm	0.8319	0.048	0.00470542
17	myb28/myb29/gsoh	UWY2012	Silique length, cm	0.9041	0.0427	0.357985
1	Col-0	UCD2012	Survival	1.0006	0.0421	Col-0
2	myb28	UCD2012	Survival	0.9741	0.0431	0.999977
3	myb29	UCD2012	Survival	0.8978	0.0426	0.188345
4	gsm1	UCD2012	Survival	0.9493	0.0426	0.941418
5	gsox1	UCD2012	Survival	0.9756	0.0421	0.999951
6	gsox3	UCD2012	Survival	0.9754	0.0426	0.999936
7	AOP2	UCD2012	Survival	0.9622	0.0594	0.999587
8	ESP	UCD2012	Survival	0.9506	0.0421	0.939981
9	gsoh	UCD2012	Survival	0.961	0.0307	0.976297
10	myb28/myb29	UCD2012	Survival	0.9355	0.0306	0.580571
11	myb28/gsm1	UCD2012	Survival	1.0004	0.0426	1
12	myb29/gsm1	UCD2012	Survival	0.9229	0.0426	0.554578
13	myb28/AOP2	UCD2012	Survival	0.8908	0.0619	0.313736
14	myb28/gsoh	UCD2012	Survival	1	0.0591	0.999997
15	myb29/AOP2/gsoh	UCD2012	Survival	0.9506	0.0421	0.939989
16	AOP2/gsoh	UCD2012	Survival	0.9607	0.0273	0.939731
17	myb28/myb29/gsoh	UCD2012	Survival	0.8881	0.0301	0.0376878
1	Col-0	UWY2011	Survival	0.9317	0.0489	Col-0
2	myb28	UWY2011	Survival	0.9688	0.0446	0.999996
3	myb29	UWY2011	Survival	0.9997	0.0432	0.982162
4	gsm1	UWY2011	Survival	0.9607	0.0495	1
5	gsox1	UWY2011	Survival	0.9371	0.0469	1
6	gsox3	UWY2011	Survival	0.9706	0.0456	0.99998
7	AOP2	UWY2011	Survival	1.0035	0.1007	0.999982
8	ESP	UWY2011	Survival	0.9625	0.0503	0.999996
9	gsoh	UWY2011	Survival	0.8268	0.0451	0.392156
10	myb28/myb29	UWY2011	Survival	0.7688	0.052	0.0721224
11	myb28/gsm1	UWY2011	Survival	0.916	0.05	1
12	myb29/gsm1	UWY2011	Survival	0.8706	0.0477	0.956429
13	myb28/AOP2	UWY2011	Survival	0.9226	0.0557	0.999964
14	myb28/gsoh	UWY2011	Survival	0.924	0.0557	1
15	myb29/AOP2/gsoh	UWY2011	Survival	0.918	0.0522	1
16	AOP2/gsoh	UWY2011	Survival	0.9792	0.0403	0.996211
17	myb28/myb29/gsoh	UWY2011	Survival	0.969	0.0495	0.999989
1	Col-0	UWY2012	Survival	0.95	0.0421	Col-0
2	myb28	UWY2012	Survival	0.925	0.0421	1
3	myb29	UWY2012	Survival	1	0.0426	0.999307
4	gsm1	UWY2012	Survival	0.9461	0.0439	1
5	gsox1	UWY2012	Survival	0.875	0.0421	0.961732
6	gsox3	UWY2012	Survival	1.0002	0.0426	0.999308
7	AOP2	UWY2012	Survival	0.9999	0.0604	0.999937
8	ESP	UWY2012	Survival	1.0003	0.0432	0.999358
9	gsoh	UWY2012	Survival	0.9306	0.0317	1
10	myb28/myb29	UWY2012	Survival	0.9497	0.0303	1
11	myb28/gsm1	UWY2012	Survival	0.9726	0.0437	1
12	myb29/gsm1	UWY2012	Survival	0.7393	0.0457	0.0372025
13	myb28/AOP2	UWY2012	Survival	0.5422	0.0543	3.91e-06
14	myb28/gsoh	UWY2012	Survival	0.7497	0.0443	0.0584457
15	myb29/AOP2/gsoh	UWY2012	Survival	0.7144	0.0574	0.0153181
16	AOP2/gsoh	UWY2012	Survival	0.6422	0.0376	0.000216667
17	myb28/myb29/gsoh	UWY2012	Survival	0.7667	0.0336	0.0450086
1	Col-0	UCD2012	Total Aliphatic GSL	112.389	13.7754	Col-0
2	myb28	UCD2012	Total Aliphatic GSL	46.1265	13.9875	3.15e-05
3	myb29	UCD2012	Total Aliphatic GSL	79.8059	13.7754	0.165347
4	gsm1	UCD2012	Total Aliphatic GSL	84.6639	13.7754	0.336528
5	gsox1	UCD2012	Total Aliphatic GSL	109.496	13.7754	1
6	gsox3	UCD2012	Total Aliphatic GSL	93.2882	13.7754	0.796201
7	AOP2	UCD2012	Total Aliphatic GSL	90.3331	14.4475	0.837104
8	ESP	UCD2012	Total Aliphatic GSL	92.4694	13.7754	0.753093
9	gsoh	UCD2012	Total Aliphatic GSL	94.5097	11.5667	0.726569
10	myb28/myb29	UCD2012	Total Aliphatic GSL	2.4916	11.5366	0
11	myb28/gsm1	UCD2012	Total Aliphatic GSL	17.1759	13.7754	3.68e-11
12	myb29/gsm1	UCD2012	Total Aliphatic GSL	86.9427	13.881	0.472168
13	myb28/AOP2	UCD2012	Total Aliphatic GSL	49.8995	17.9707	0.0036441
14	myb28/gsoh	UCD2012	Total Aliphatic GSL	53.5395	17.0787	0.006788
15	myb29/AOP2/gsoh	UCD2012	Total Aliphatic GSL	78.0747	13.7754	0.124057
16	AOP2/gsoh	UCD2012	Total Aliphatic GSL	97.5601	10.968	0.808238
17	myb28/myb29/gsoh	UCD2012	Total Aliphatic GSL	3.1344	11.5366	0
1	Col-0	UWY2011	Total Aliphatic GSL	58.312	14.3295	Col-0
2	myb28	UWY2011	Total Aliphatic GSL	37.7363	14.3295	0.5862
3	myb29	UWY2011	Total Aliphatic GSL	54.8303	14.3295	1
4	gsm1	UWY2011	Total Aliphatic GSL	62.0708	14.6513	1
5	gsox1	UWY2011	Total Aliphatic GSL	65.0785	14.3295	0.999974
6	gsox3	UWY2011	Total Aliphatic GSL	64.4505	14.3295	0.999993
7	AOP2	UWY2011	Total Aliphatic GSL	22.3792	15.2602	0.119455
8	ESP	UWY2011	Total Aliphatic GSL	50.6803	14.3295	0.999876
9	gsoh	UWY2011	Total Aliphatic GSL	81.538	14.3295	0.422564
10	myb28/myb29	UWY2011	Total Aliphatic GSL	2.115	14.3295	8.11e-05
11	myb28/gsm1	UWY2011	Total Aliphatic GSL	15.193	14.3295	0.00584477
12	myb29/gsm1	UWY2011	Total Aliphatic GSL	56.0473	14.4335	1
13	myb28/AOP2	UWY2011	Total Aliphatic GSL	23.7561	15.2928	0.0975335
14	myb28/gsoh	UWY2011	Total Aliphatic GSL	41.2715	15.7667	0.968593
15	myb29/AOP2/gsoh	UWY2011	Total Aliphatic GSL	14.3123	14.3295	0.00472354
16	AOP2/gsoh	UWY2011	Total Aliphatic GSL	86.335	13.43	0.235726
17	myb28/myb29/gsoh	UWY2011	Total Aliphatic GSL	2.9913	14.3295	0.000110935
1	Col-0	UWY2012	Total Aliphatic GSL	109.431	13.8349	Col-0
2	myb28	UWY2012	Total Aliphatic GSL	20.9534	13.8349	9.89e-07
3	myb29	UWY2012	Total Aliphatic GSL	67.5949	13.9455	0.0956586
4	gsm1	UWY2012	Total Aliphatic GSL	55.4232	14.1946	0.0126179
5	gsox1	UWY2012	Total Aliphatic GSL	92.3961	13.8349	0.958622
6	gsox3	UWY2012	Total Aliphatic GSL	79.736	13.9425	0.442895
7	AOP2	UWY2012	Total Aliphatic GSL	98.313	14.3007	0.999986
8	ESP	UWY2012	Total Aliphatic GSL	92.3494	14.0618	0.944601
9	gsoh	UWY2012	Total Aliphatic GSL	105.46	11.6389	1
10	myb28/myb29	UWY2012	Total Aliphatic GSL	1.0832	11.6372	2.4e-14
11	myb28/gsm1	UWY2012	Total Aliphatic GSL	7.4594	13.8349	1.96e-09
12	myb29/gsm1	UWY2012	Total Aliphatic GSL	54.402	14.2937	0.0112931
13	myb28/AOP2	UWY2012	Total Aliphatic GSL	66.2011	14.4043	0.0918263
14	myb28/gsoh	UWY2012	Total Aliphatic GSL	49.3063	14.2912	0.00348092
15	myb29/AOP2/gsoh	UWY2012	Total Aliphatic GSL	53.3077	13.9455	0.00772599
16	AOP2/gsoh	UWY2012	Total Aliphatic GSL	69.8279	11.4429	0.0515352
17	myb28/myb29/gsoh	UWY2012	Total Aliphatic GSL	0.5441	11.6076	3.38e-14
1	Col-0	UCD2012	Total Aliphatic: Total GSL ratio	0.8231	0.0177	Col-0
2	myb28	UCD2012	Total Aliphatic: Total GSL ratio	0.5785	0.0179	0
3	myb29	UCD2012	Total Aliphatic: Total GSL ratio	0.7528	0.0179	0.00191496
4	gsm1	UCD2012	Total Aliphatic: Total GSL ratio	0.7405	0.0178	7.45e-05
5	gsox1	UCD2012	Total Aliphatic: Total GSL ratio	0.8092	0.0176	0.999638
6	gsox3	UCD2012	Total Aliphatic: Total GSL ratio	0.815	0.0179	0.999968
7	AOP2	UCD2012	Total Aliphatic: Total GSL ratio	0.866	0.0215	0.232254
8	ESP	UCD2012	Total Aliphatic: Total GSL ratio	0.8093	0.0176	0.9995
9	gsoh	UCD2012	Total Aliphatic: Total GSL ratio	0.816	0.0151	0.999975
10	myb28/myb29	UCD2012	Total Aliphatic: Total GSL ratio	0.0391	0.0153	0
11	myb28/gsm1	UCD2012	Total Aliphatic: Total GSL ratio	0.3619	0.0179	0
12	myb29/gsm1	UCD2012	Total Aliphatic: Total GSL ratio	0.7686	0.0177	0.0414845
13	myb28/AOP2	UCD2012	Total Aliphatic: Total GSL ratio	0.716	0.0242	3.9e-06
14	myb28/gsoh	UCD2012	Total Aliphatic: Total GSL ratio	0.6434	0.0229	1.82e-12
15	myb29/AOP2/gsoh	UCD2012	Total Aliphatic: Total GSL ratio	0.7508	0.0182	0.00176799
16	AOP2/gsoh	UCD2012	Total Aliphatic: Total GSL ratio	0.8069	0.0145	0.955346
17	myb28/myb29/gsoh	UCD2012	Total Aliphatic: Total GSL ratio	0.0518	0.0151	0
1	Col-0	UWY2011	Total Aliphatic: Total GSL ratio	0.8554	0.0232	Col-0
2	myb28	UWY2011	Total Aliphatic: Total GSL ratio	0.6762	0.0207	5.83e-13
3	myb29	UWY2011	Total Aliphatic: Total GSL ratio	0.8037	0.02	0.208044
4	gsm1	UWY2011	Total Aliphatic: Total GSL ratio	0.8396	0.0223	0.998833
5	gsox1	UWY2011	Total Aliphatic: Total GSL ratio	0.8734	0.0217	0.996378
6	gsox3	UWY2011	Total Aliphatic: Total GSL ratio	0.8562	0.0212	1
7	AOP2	UWY2011	Total Aliphatic: Total GSL ratio	0.8545	0.0333	1
8	ESP	UWY2011	Total Aliphatic: Total GSL ratio	0.8702	0.0233	0.999998
9	gsoh	UWY2011	Total Aliphatic: Total GSL ratio	0.8565	0.0207	1
10	myb28/myb29	UWY2011	Total Aliphatic: Total GSL ratio	0.1404	0.0254	0
11	myb28/gsm1	UWY2011	Total Aliphatic: Total GSL ratio	0.4931	0.0233	0
12	myb29/gsm1	UWY2011	Total Aliphatic: Total GSL ratio	0.8595	0.0233	1
13	myb28/AOP2	UWY2011	Total Aliphatic: Total GSL ratio	0.7348	0.0257	0.000150042
14	myb28/gsoh	UWY2011	Total Aliphatic: Total GSL ratio	0.7691	0.0258	0.0136162
15	myb29/AOP2/gsoh	UWY2011	Total Aliphatic: Total GSL ratio	0.4874	0.0236	0
16	AOP2/gsoh	UWY2011	Total Aliphatic: Total GSL ratio	0.8585	0.0191	1
17	myb28/myb29/gsoh	UWY2011	Total Aliphatic: Total GSL ratio	0.211	0.022	0
1	Col-0	UWY2012	Total Aliphatic: Total GSL ratio	0.851	0.0187	Col-0
2	myb28	UWY2012	Total Aliphatic: Total GSL ratio	0.4905	0.0189	0
3	myb29	UWY2012	Total Aliphatic: Total GSL ratio	0.7493	0.0184	2e-05
4	gsm1	UWY2012	Total Aliphatic: Total GSL ratio	0.686	0.019	2.91e-14
5	gsox1	UWY2012	Total Aliphatic: Total GSL ratio	0.8576	0.0188	1
6	gsox3	UWY2012	Total Aliphatic: Total GSL ratio	0.7939	0.0187	0.083462
7	AOP2	UWY2012	Total Aliphatic: Total GSL ratio	0.8877	0.0221	0.545423
8	ESP	UWY2012	Total Aliphatic: Total GSL ratio	0.8343	0.0191	0.999764
9	gsoh	UWY2012	Total Aliphatic: Total GSL ratio	0.8274	0.016	0.874743
10	myb28/myb29	UWY2012	Total Aliphatic: Total GSL ratio	0.0902	0.0158	0
11	myb28/gsm1	UWY2012	Total Aliphatic: Total GSL ratio	0.2933	0.0193	0
12	myb29/gsm1	UWY2012	Total Aliphatic: Total GSL ratio	0.7374	0.0214	2.62e-05
13	myb28/AOP2	UWY2012	Total Aliphatic: Total GSL ratio	0.8463	0.0255	1
14	myb28/gsoh	UWY2012	Total Aliphatic: Total GSL ratio	0.7395	0.021	4.3e-05
15	myb29/AOP2/gsoh	UWY2012	Total Aliphatic: Total GSL ratio	0.7546	0.0259	0.0368247
16	AOP2/gsoh	UWY2012	Total Aliphatic: Total GSL ratio	0.8558	0.0199	0.999909
17	myb28/myb29/gsoh	UWY2012	Total Aliphatic: Total GSL ratio	0.0989	0.0172	0
1	Col-0	UCD2012	Total Fruit Count (excld survivorship)	155.912	34.2461	Col-0
2	myb28	UCD2012	Total Fruit Count (excld survivorship)	150.194	34.5709	1
3	myb29	UCD2012	Total Fruit Count (excld survivorship)	155.994	34.8149	1
4	gsm1	UCD2012	Total Fruit Count (excld survivorship)	144.137	34.5669	0.999998
5	gsox1	UCD2012	Total Fruit Count (excld survivorship)	171.031	34.3493	1
6	gsox3	UCD2012	Total Fruit Count (excld survivorship)	133.593	34.4536	0.966718
7	AOP2	UCD2012	Total Fruit Count (excld survivorship)	205.41	38.3991	0.179162
8	ESP	UCD2012	Total Fruit Count (excld survivorship)	140.568	34.4546	0.953769
9	gsoh	UCD2012	Total Fruit Count (excld survivorship)	149.426	32.3512	1
10	myb28/myb29	UCD2012	Total Fruit Count (excld survivorship)	186.517	32.4093	0.906084
11	myb28/gsm1	UCD2012	Total Fruit Count (excld survivorship)	160.385	34.3517	1
12	myb29/gsm1	UCD2012	Total Fruit Count (excld survivorship)	196.456	34.6927	0.759672
13	myb28/AOP2	UCD2012	Total Fruit Count (excld survivorship)	214.857	39.7195	0.999996
14	myb28/gsoh	UCD2012	Total Fruit Count (excld survivorship)	175.154	38.0025	0.995429
15	myb29/AOP2/gsoh	UCD2012	Total Fruit Count (excld survivorship)	145.425	34.4546	0.998645
16	AOP2/gsoh	UCD2012	Total Fruit Count (excld survivorship)	156.076	31.8477	1
17	myb28/myb29/gsoh	UCD2012	Total Fruit Count (excld survivorship)	178.464	32.4438	0.99576
1	Col-0	UWY2011	Total Fruit Count (excld survivorship)	213.883	38.3984	Col-0
2	myb28	UWY2011	Total Fruit Count (excld survivorship)	253.302	37.335	0.236564
3	myb29	UWY2011	Total Fruit Count (excld survivorship)	258.503	36.9136	0.118452
4	gsm1	UWY2011	Total Fruit Count (excld survivorship)	274.665	38.4092	0.0468177
5	gsox1	UWY2011	Total Fruit Count (excld survivorship)	275.4	38.1652	0.0218497
6	gsox3	UWY2011	Total Fruit Count (excld survivorship)	231.254	37.5082	0.960532
7	AOP2	UWY2011	Total Fruit Count (excld survivorship)	244.016	51.8365	0.9926
8	ESP	UWY2011	Total Fruit Count (excld survivorship)	175.091	38.7139	0.425629
9	gsoh	UWY2011	Total Fruit Count (excld survivorship)	232.145	38.1725	0.994584
10	myb28/myb29	UWY2011	Total Fruit Count (excld survivorship)	264.998	40.6059	0.166314
11	myb28/gsm1	UWY2011	Total Fruit Count (excld survivorship)	246.479	38.878	0.709629
12	myb29/gsm1	UWY2011	Total Fruit Count (excld survivorship)	220.999	38.4825	1
13	myb28/AOP2	UWY2011	Total Fruit Count (excld survivorship)	218.139	39.978	1
14	myb28/gsoh	UWY2011	Total Fruit Count (excld survivorship)	248.557	39.978	0.907108
15	myb29/AOP2/gsoh	UWY2011	Total Fruit Count (excld survivorship)	230.635	39.3144	0.998126
16	AOP2/gsoh	UWY2011	Total Fruit Count (excld survivorship)	177.321	36.4722	0.287736
17	myb28/myb29/gsoh	UWY2011	Total Fruit Count (excld survivorship)	200.975	38.313	0.999891
1	Col-0	UWY2012	Total Fruit Count (excld survivorship)	107.733	36.6294	Col-0
2	myb28	UWY2012	Total Fruit Count (excld survivorship)	70.031	36.7282	0.0957967
3	myb29	UWY2012	Total Fruit Count (excld survivorship)	67.8986	36.5206	0.0746855
4	gsm1	UWY2012	Total Fruit Count (excld survivorship)	68.9213	36.9892	0.0913627
5	gsox1	UWY2012	Total Fruit Count (excld survivorship)	104.4	36.9946	1
6	gsox3	UWY2012	Total Fruit Count (excld survivorship)	61.3172	36.52	0.0198705
7	AOP2	UWY2012	Total Fruit Count (excld survivorship)	64.5198	40.3676	0.197208
8	ESP	UWY2012	Total Fruit Count (excld survivorship)	61.8221	36.6309	0.0271515
9	gsoh	UWY2012	Total Fruit Count (excld survivorship)	76.503	34.8701	0.19991
10	myb28/myb29	UWY2012	Total Fruit Count (excld survivorship)	104.541	34.6175	1
11	myb28/gsm1	UWY2012	Total Fruit Count (excld survivorship)	59.3053	36.85	0.0138604
12	myb29/gsm1	UWY2012	Total Fruit Count (excld survivorship)	78.7452	38.6413	0.52704
13	myb28/AOP2	UWY2012	Total Fruit Count (excld survivorship)	50.9367	44.4021	0.0545364
14	myb28/gsoh	UWY2012	Total Fruit Count (excld survivorship)	134.739	38.2001	0.5Col-008633
15	myb29/AOP2/gsoh	UWY2012	Total Fruit Count (excld survivorship)	76.4152	42.2826	0.719269
16	AOP2/gsoh	UWY2012	Total Fruit Count (excld survivorship)	92.1479	37.571	0.888281
17	myb28/myb29/gsoh	UWY2012	Total Fruit Count (excld survivorship)	129.363	35.7575	0.470824
1	Col-0	UCD2012	Total Fruit Count (incld survivorship)	157.55	33.2565	Col-0
2	myb28	UCD2012	Total Fruit Count (incld survivorship)	148.051	33.4892	1
3	myb29	UCD2012	Total Fruit Count (incld survivorship)	140.663	33.3749	0.997347
4	gsm1	UCD2012	Total Fruit Count (incld survivorship)	135.779	33.3712	0.994969
5	gsox1	UCD2012	Total Fruit Count (incld survivorship)	165.2	33.2565	1
6	gsox3	UCD2012	Total Fruit Count (incld survivorship)	133.029	33.3749	0.944519
7	AOP2	UCD2012	Total Fruit Count (incld survivorship)	194.813	37.6187	0.238198
8	ESP	UCD2012	Total Fruit Count (incld survivorship)	131.575	33.2565	0.92792
9	gsoh	UCD2012	Total Fruit Count (incld survivorship)	144.429	31.0205	0.999999
10	myb28/myb29	UCD2012	Total Fruit Count (incld survivorship)	176.161	31.0186	0.993208
11	myb28/gsm1	UCD2012	Total Fruit Count (incld survivorship)	161.967	33.3749	1
12	myb29/gsm1	UCD2012	Total Fruit Count (incld survivorship)	184.946	33.3722	0.958715
13	myb28/AOP2	UCD2012	Total Fruit Count (incld survivorship)	195.153	38.1797	1
14	myb28/gsoh	UCD2012	Total Fruit Count (incld survivorship)	176.721	37.4377	0.987003
15	myb29/AOP2/gsoh	UCD2012	Total Fruit Count (incld survivorship)	137.2	33.2565	0.989722
16	AOP2/gsoh	UCD2012	Total Fruit Count (incld survivorship)	149.893	30.4725	1
17	myb28/myb29/gsoh	UCD2012	Total Fruit Count (incld survivorship)	158.525	30.9275	1
1	Col-0	UWY2011	Total Fruit Count (incld survivorship)	197.565	37.013	Col-0
2	myb28	UWY2011	Total Fruit Count (incld survivorship)	247.625	36.0558	0.214705
3	myb29	UWY2011	Total Fruit Count (incld survivorship)	258.279	35.7554	0.0672721
4	gsm1	UWY2011	Total Fruit Count (incld survivorship)	265.639	37.1638	0.0905296
5	gsox1	UWY2011	Total Fruit Count (incld survivorship)	254.099	36.7436	0.193941
6	gsox3	UWY2011	Total Fruit Count (incld survivorship)	223.59	36.2697	0.943456
7	AOP2	UWY2011	Total Fruit Count (incld survivorship)	245.407	52.1501	0.966671
8	ESP	UWY2011	Total Fruit Count (incld survivorship)	171.878	37.5212	0.868192
9	gsoh	UWY2011	Total Fruit Count (incld survivorship)	192.612	36.1678	1
10	myb28/myb29	UWY2011	Total Fruit Count (incld survivorship)	209.946	37.7329	1
11	myb28/gsm1	UWY2011	Total Fruit Count (incld survivorship)	223.796	37.27	0.969787
12	myb29/gsm1	UWY2011	Total Fruit Count (incld survivorship)	192.421	36.741	1
13	myb28/AOP2	UWY2011	Total Fruit Count (incld survivorship)	199.021	38.6416	1
14	myb28/gsoh	UWY2011	Total Fruit Count (incld survivorship)	229.833	38.6416	0.997385
15	myb29/AOP2/gsoh	UWY2011	Total Fruit Count (incld survivorship)	213.828	37.7845	0.999884
16	AOP2/gsoh	UWY2011	Total Fruit Count (incld survivorship)	174.846	35.1815	0.921315
17	myb28/myb29/gsoh	UWY2011	Total Fruit Count (incld survivorship)	196.698	37.1587	1
1	Col-0	UWY2012	Total Fruit Count (incld survivorship)	101.229	35.2077	Col-0
2	myb28	UWY2012	Total Fruit Count (incld survivorship)	65.029	35.2077	0.116324
3	myb29	UWY2012	Total Fruit Count (incld survivorship)	67.7467	35.3202	0.181246
4	gsm1	UWY2012	Total Fruit Count (incld survivorship)	65.4826	35.5839	0.12288
5	gsox1	UWY2012	Total Fruit Count (incld survivorship)	90.429	35.2077	0.998709
6	gsox3	UWY2012	Total Fruit Count (incld survivorship)	61.2156	35.3196	0.0601147
7	AOP2	UWY2012	Total Fruit Count (incld survivorship)	64.6917	39.6114	0.376057
8	ESP	UWY2012	Total Fruit Count (incld survivorship)	61.8035	35.4442	0.0764092
9	gsoh	UWY2012	Total Fruit Count (incld survivorship)	71.0167	33.2675	0.171504
10	myb28/myb29	UWY2012	Total Fruit Count (incld survivorship)	99.1707	33.0455	1
11	myb28/gsm1	UWY2012	Total Fruit Count (incld survivorship)	57.5437	35.5547	0.0292853
12	myb29/gsm1	UWY2012	Total Fruit Count (incld survivorship)	56.9976	35.968	0.0373074
13	myb28/AOP2	UWY2012	Total Fruit Count (incld survivorship)	30.379	38.236	0.000289854
14	myb28/gsoh	UWY2012	Total Fruit Count (incld survivorship)	101.27	35.6806	1
15	myb29/AOP2/gsoh	UWY2012	Total Fruit Count (incld survivorship)	55.2126	38.7713	0.0569091
16	AOP2/gsoh	UWY2012	Total Fruit Count (incld survivorship)	62.1008	34.3288	0.0372374
17	myb28/myb29/gsoh	UWY2012	Total Fruit Count (incld survivorship)	100.515	33.6182	1
1	Col-0	UCD2012	Total GSL	141.625	15.8225	Col-0
2	myb28	UCD2012	Total GSL	77.6426	15.9683	0.0011655
3	myb29	UCD2012	Total GSL	112.719	15.9946	0.644025
4	gsm1	UCD2012	Total GSL	118.566	15.8869	0.805573
5	gsox1	UCD2012	Total GSL	138.587	15.7438	1
6	gsox3	UCD2012	Total GSL	121.878	15.9946	0.982828
7	AOP2	UCD2012	Total GSL	181.336	19.2067	0.754736
8	ESP	UCD2012	Total GSL	115.832	15.7235	0.623663
[truncated: 94 more rows]

## Sheet: Sheet1
Table 3 - table supplement 2. LSMeans of Phenotypes Measured in the Field.
LSMeans calculated from a linear mixed model fitted to phenotypes from plants grown in the field. Variation was partitioned among the fixed effects, Genotype, Environment, and Treatment as well as a random factor, Plot, inside which Treatment and Environment were nested. Phenotypic data used in the model was collected on 17 genotypes from three environments and two treatment groups. LSMean = leas…
Line	Genotype	Environment	Phenotype	LSMean	SE	Dunnett's p value
1	Col-0	UCD2012	3C:4C GSL ratio	0.1333	0.0285	Col-0
1	Col-0	UWY2011	3C:4C GSL ratio	0.1465	0.0382	Col-0
1	Col-0	UWY2012	3C:4C GSL ratio	0.0788	0.0303	Col-0
2	myb28	UCD2012	3C:4C GSL ratio	0.1659	0.0288	0.966405
2	myb28	UWY2011	3C:4C GSL ratio	0.1619	0.0336	0.999998
2	myb28	UWY2012	3C:4C GSL ratio	0.1365	0.0307	0.704419
3	myb29	UCD2012	3C:4C GSL ratio	0.1398	0.0289	1
3	myb29	UWY2011	3C:4C GSL ratio	0.1477	0.0323	1
3	myb29	UWY2012	3C:4C GSL ratio	0.082	0.0298	1
4	gsm1	UCD2012	3C:4C GSL ratio	0.8625	0.0287	0
4	gsm1	UWY2011	3C:4C GSL ratio	0.8684	0.0365	0
4	gsm1	UWY2012	3C:4C GSL ratio	0.8114	0.0309	0
5	gsox1	UCD2012	3C:4C GSL ratio	0.1551	0.0283	0.998569
5	gsox1	UWY2011	3C:4C GSL ratio	0.1646	0.0353	1
5	gsox1	UWY2012	3C:4C GSL ratio	0.0866	0.0304	1
6	gsox3	UCD2012	3C:4C GSL ratio	0.0965	0.0289	0.903787
6	gsox3	UWY2011	3C:4C GSL ratio	0.1204	0.0345	0.998283
6	gsox3	UWY2012	3C:4C GSL ratio	0.0584	0.0303	0.999983
7	AOP2	UCD2012	3C:4C GSL ratio	0.097	0.0356	0.987928
7	AOP2	UWY2011	3C:4C GSL ratio	0.0958	0.0564	0.955026
7	AOP2	UWY2012	3C:4C GSL ratio	0.0629	0.0366	1
8	ESP	UCD2012	3C:4C GSL ratio	0.1277	0.0283	1
8	ESP	UWY2011	3C:4C GSL ratio	0.2419	0.0384	0.148216
8	ESP	UWY2012	3C:4C GSL ratio	0.0756	0.0311	1
9	gsoh	UCD2012	3C:4C GSL ratio	0.1362	0.0235	1
9	gsoh	UWY2011	3C:4C GSL ratio	0.1497	0.0336	1
9	gsoh	UWY2012	3C:4C GSL ratio	0.0802	0.0252	1
10	myb28/myb29	UCD2012	3C:4C GSL ratio	0.5998	0.0327	0
10	myb28/myb29	UWY2011	3C:4C GSL ratio	0.3423	0.0458	0.000128064
10	myb28/myb29	UWY2012	3C:4C GSL ratio	0.3813	0.0303	4.32e-14
11	myb28/gsm1	UCD2012	3C:4C GSL ratio	0.8911	0.0288	0
11	myb28/gsm1	UWY2011	3C:4C GSL ratio	0.8394	0.0383	0
11	myb28/gsm1	UWY2012	3C:4C GSL ratio	0.7614	0.0314	0
12	myb29/gsm1	UCD2012	3C:4C GSL ratio	0.8388	0.0286	0
12	myb29/gsm1	UWY2011	3C:4C GSL ratio	0.8488	0.0384	0
12	myb29/gsm1	UWY2012	3C:4C GSL ratio	0.7306	0.0353	0
13	myb28/AOP2	UCD2012	3C:4C GSL ratio	0.086	0.0406	0.831934
13	myb28/AOP2	UWY2011	3C:4C GSL ratio	0.1231	0.0428	1
13	myb28/AOP2	UWY2012	3C:4C GSL ratio	0.0708	0.0427	1
14	myb28/gsoh	UCD2012	3C:4C GSL ratio	0.1369	0.0381	1
14	myb28/gsoh	UWY2011	3C:4C GSL ratio	0.1606	0.043	1
14	myb28/gsoh	UWY2012	3C:4C GSL ratio	0.0813	0.0346	1
15	myb29/AOP2/gsoh	UCD2012	3C:4C GSL ratio	0.1047	0.0294	0.990189
15	myb29/AOP2/gsoh	UWY2011	3C:4C GSL ratio	0.1542	0.0389	1
15	myb29/AOP2/gsoh	UWY2012	3C:4C GSL ratio	0.0868	0.0435	1
16	AOP2/gsoh	UCD2012	3C:4C GSL ratio	0.1207	0.0224	0.999987
16	AOP2/gsoh	UWY2011	3C:4C GSL ratio	0.13	0.0305	0.999996
16	AOP2/gsoh	UWY2012	3C:4C GSL ratio	0.0932	0.0325	0.999999
17	myb28/myb29/gsoh	UCD2012	3C:4C GSL ratio	0.6495	0.0328	0
17	myb28/myb29/gsoh	UWY2011	3C:4C GSL ratio	0.324	0.0403	0.000241884
17	myb28/myb29/gsoh	UWY2012	3C:4C GSL ratio	0.4048	0.0308	3.33e-16
1	Col-0	UCD2012	Absolute Fitness (excld survivorship)	145.789	39.3767	Col-0
1	Col-0	UWY2011	Absolute Fitness (excld survivorship)	240.028	44.7094	Col-0
1	Col-0	UWY2012	Absolute Fitness (excld survivorship)	109.463	40.6068	Col-0
2	myb28	UCD2012	Absolute Fitness (excld survivorship)	135.702	38.8052	0.983051
2	myb28	UWY2011	Absolute Fitness (excld survivorship)	279.09	43.9064	0.72763
2	myb28	UWY2012	Absolute Fitness (excld survivorship)	66.2408	40.9251	0.0377203
3	myb29	UCD2012	Absolute Fitness (excld survivorship)	152.142	38.5363	1
3	myb29	UWY2011	Absolute Fitness (excld survivorship)	295.781	43.0081	0.326631
3	myb29	UWY2012	Absolute Fitness (excld survivorship)	65.3531	40.6963	0.0416895
4	gsm1	UCD2012	Absolute Fitness (excld survivorship)	122.001	38.0797	0.988096
4	gsm1	UWY2011	Absolute Fitness (excld survivorship)	290.501	44.6036	0.740935
4	gsm1	UWY2012	Absolute Fitness (excld survivorship)	70.0623	41.0596	0.0862182
5	gsox1	UCD2012	Absolute Fitness (excld survivorship)	182.725	38.4651	0.968451
5	gsox1	UWY2011	Absolute Fitness (excld survivorship)	337.965	44.52	0.0338424
5	gsox1	UWY2012	Absolute Fitness (excld survivorship)	117.838	41.5221	0.999991
6	gsox3	UCD2012	Absolute Fitness (excld survivorship)	127.346	38.5611	0.989925
6	gsox3	UWY2011	Absolute Fitness (excld survivorship)	260.101	43.3244	0.998656
6	gsox3	UWY2012	Absolute Fitness (excld survivorship)	55.7574	40.5982	0.00512615
7	AOP2	UCD2012	Absolute Fitness (excld survivorship)	181.089	41.7657	0.859097
7	AOP2	UWY2011	Absolute Fitness (excld survivorship)	260.519	54.5035	1
7	AOP2	UWY2012	Absolute Fitness (excld survivorship)	63.4233	45.3085	0.282253
8	ESP	UCD2012	Absolute Fitness (excld survivorship)	148.471	38.1823	1
8	ESP	UWY2011	Absolute Fitness (excld survivorship)	232.087	44.5678	0.979577
8	ESP	UWY2012	Absolute Fitness (excld survivorship)	60.4941	41.0253	0.0192463
9	gsoh	UCD2012	Absolute Fitness (excld survivorship)	137.797	36.2209	1
9	gsoh	UWY2011	Absolute Fitness (excld survivorship)	274.767	44.5104	0.999999
9	gsoh	UWY2012	Absolute Fitness (excld survivorship)	70.8186	39.3414	0.0533389
10	myb28/myb29	UCD2012	Absolute Fitness (excld survivorship)	152.605	36.3713	1
10	myb28/myb29	UWY2011	Absolute Fitness (excld survivorship)	312.353	47.2314	0.194887
10	myb28/myb29	UWY2012	Absolute Fitness (excld survivorship)	101.168	38.9747	0.999992
11	myb28/gsm1	UCD2012	Absolute Fitness (excld survivorship)	150.677	38.533	1
11	myb28/gsm1	UWY2011	Absolute Fitness (excld survivorship)	274.469	45.4158	0.99908
11	myb28/gsm1	UWY2012	Absolute Fitness (excld survivorship)	56.3529	41.0056	0.00581199
12	myb29/gsm1	UCD2012	Absolute Fitness (excld survivorship)	154.339	38.4199	1
12	myb29/gsm1	UWY2011	Absolute Fitness (excld survivorship)	223.37	45.5306	0.984624
12	myb29/gsm1	UWY2012	Absolute Fitness (excld survivorship)	74.8945	43.1274	0.239945
13	myb28/AOP2	UCD2012	Absolute Fitness (excld survivorship)	205.215	43.2275	0.996956
13	myb28/AOP2	UWY2011	Absolute Fitness (excld survivorship)	226.69	47.5547	0.956298
13	myb28/AOP2	UWY2012	Absolute Fitness (excld survivorship)	32.3261	48.5137	0.00410651
14	myb28/gsoh	UCD2012	Absolute Fitness (excld survivorship)	143.658	41.1539	1
14	myb28/gsoh	UWY2011	Absolute Fitness (excld survivorship)	274.199	46.5979	0.999955
14	myb28/gsoh	UWY2012	Absolute Fitness (excld survivorship)	113.304	42.6171	1
15	myb29/AOP2/gsoh	UCD2012	Absolute Fitness (excld survivorship)	113.147	38.4093	0.405703
15	myb29/AOP2/gsoh	UWY2011	Absolute Fitness (excld survivorship)	258.283	45.5306	0.999997
15	myb29/AOP2/gsoh	UWY2012	Absolute Fitness (excld survivorship)	77.3081	55.6806	0.299548
16	AOP2/gsoh	UCD2012	Absolute Fitness (excld survivorship)	135.363	35.7886	0.993289
16	AOP2/gsoh	UWY2011	Absolute Fitness (excld survivorship)	205.429	42.5336	0.473241
16	AOP2/gsoh	UWY2012	Absolute Fitness (excld survivorship)	84.4494	41.6175	0.658481
17	myb28/myb29/gsoh	UCD2012	Absolute Fitness (excld survivorship)	167.343	36.44	1
17	myb28/myb29/gsoh	UWY2011	Absolute Fitness (excld survivorship)	213.408	44.6451	0.94599
17	myb28/myb29/gsoh	UWY2012	Absolute Fitness (excld survivorship)	118.231	39.8411	0.992095
1	Col-0	UCD2012	Absolute Fitness (incld survivorship)	145.979	37.9781	Col-0
1	Col-0	UWY2011	Absolute Fitness (incld survivorship)	158.814	40.2189	Col-0
1	Col-0	UWY2012	Absolute Fitness (incld survivorship)	102.033	38.1679	Col-0
2	myb28	UCD2012	Absolute Fitness (incld survivorship)	132.953	37.0578	0.964102
2	myb28	UWY2011	Absolute Fitness (incld survivorship)	243.171	41.3876	0.319706
2	myb28	UWY2012	Absolute Fitness (incld survivorship)	60.242	38.4118	0.0389515
3	myb29	UCD2012	Absolute Fitness (incld survivorship)	136.689	36.3035	0.999919
3	myb29	UWY2011	Absolute Fitness (incld survivorship)	294.478	41.3876	0.00538089
3	myb29	UWY2012	Absolute Fitness (incld survivorship)	64.5409	38.5259	0.101421
4	gsm1	UCD2012	Absolute Fitness (incld survivorship)	114.883	36.0508	0.883659
4	gsm1	UWY2011	Absolute Fitness (incld survivorship)	217.634	41.0025	0.865094
4	gsm1	UWY2012	Absolute Fitness (incld survivorship)	65.5089	38.7105	0.0994016
5	gsox1	UCD2012	Absolute Fitness (incld survivorship)	173.899	36.6144	0.97459
5	gsox1	UWY2011	Absolute Fitness (incld survivorship)	238.601	40.638	0.311306
5	gsox1	UWY2012	Absolute Fitness (incld survivorship)	101.44	38.8285	1
6	gsox3	UCD2012	Absolute Fitness (incld survivorship)	126.36	36.7466	0.97292
6	gsox3	UWY2011	Absolute Fitness (incld survivorship)	192.401	40.0073	0.996137
6	gsox3	UWY2012	Absolute Fitness (incld survivorship)	54.9205	38.3977	0.016246
7	AOP2	UCD2012	Absolute Fitness (incld survivorship)	169.661	40.7027	0.899119
7	AOP2	UWY2011	Absolute Fitness (incld survivorship)	258.981	55.6373	0.257211
7	AOP2	UWY2012	Absolute Fitness (incld survivorship)	62.7956	44.4397	0.43366
8	ESP	UCD2012	Absolute Fitness (incld survivorship)	139.011	36.1723	0.999998
8	ESP	UWY2011	Absolute Fitness (incld survivorship)	147.998	40.1963	0.999574
8	ESP	UWY2012	Absolute Fitness (incld survivorship)	59.7556	38.9549	0.0465933
9	gsoh	UCD2012	Absolute Fitness (incld survivorship)	132.96	33.7466	1
9	gsoh	UWY2011	Absolute Fitness (incld survivorship)	183.004	40.1772	0.999992
9	gsoh	UWY2012	Absolute Fitness (incld survivorship)	64.3786	36.4991	0.0400872
10	myb28/myb29	UCD2012	Absolute Fitness (incld survivorship)	143.261	33.8514	0.999858
10	myb28/myb29	UWY2011	Absolute Fitness (incld survivorship)	186.106	41.8327	0.999089
10	myb28/myb29	UWY2012	Absolute Fitness (incld survivorship)	94.7745	36.1133	0.99996
11	myb28/gsm1	UCD2012	Absolute Fitness (incld survivorship)	152.724	36.891	1
11	myb28/gsm1	UWY2011	Absolute Fitness (incld survivorship)	195.703	41.2306	0.98035
11	myb28/gsm1	UWY2012	Absolute Fitness (incld survivorship)	54.0908	38.7917	0.0114543
12	myb29/gsm1	UCD2012	Absolute Fitness (incld survivorship)	146.024	36.3056	1
12	myb29/gsm1	UWY2011	Absolute Fitness (incld survivorship)	142.09	41.202	0.999997
12	myb29/gsm1	UWY2012	Absolute Fitness (incld survivorship)	51.1767	39.4237	0.00740335
13	myb28/AOP2	UCD2012	Absolute Fitness (incld survivorship)	186.202	41.5769	1
13	myb28/AOP2	UWY2011	Absolute Fitness (incld survivorship)	139.19	42.8544	0.996719
13	myb28/AOP2	UWY2012	Absolute Fitness (incld survivorship)	19.5207	41.5822	6.22e-06
14	myb28/gsoh	UCD2012	Absolute Fitness (incld survivorship)	145.763	40.2473	1
14	myb28/gsoh	UWY2011	Absolute Fitness (incld survivorship)	220.934	44.1452	0.942474
14	myb28/gsoh	UWY2012	Absolute Fitness (incld survivorship)	82.7646	39.1326	0.904155
15	myb29/AOP2/gsoh	UCD2012	Absolute Fitness (incld survivorship)	105.659	36.4376	0.329781
15	myb29/AOP2/gsoh	UWY2011	Absolute Fitness (incld survivorship)	185.141	41.8109	1
15	myb29/AOP2/gsoh	UWY2012	Absolute Fitness (incld survivorship)	48.7552	49.8994	0.00450004
16	AOP2/gsoh	UCD2012	Absolute Fitness (incld survivorship)	129.391	33.1948	0.977768
16	AOP2/gsoh	UWY2011	Absolute Fitness (incld survivorship)	163.143	39.2352	1
16	AOP2/gsoh	UWY2012	Absolute Fitness (incld survivorship)	55.2196	37.3976	0.00806513
17	myb28/myb29/gsoh	UCD2012	Absolute Fitness (incld survivorship)	147.046	33.7895	1
17	myb28/myb29/gsoh	UWY2011	Absolute Fitness (incld survivorship)	161.095	41.3766	1
17	myb28/myb29/gsoh	UWY2012	Absolute Fitness (incld survivorship)	91.201	36.5401	0.999562
1	Col-0	UCD2012	Base branches	3.677	0.5844	Col-0
1	Col-0	UWY2011	Base branches	2.7096	0.6363	Col-0
1	Col-0	UWY2012	Base branches	3.368	0.5865	Col-0
2	myb28	UCD2012	Base branches	3.3323	0.5901	0.999622
2	myb28	UWY2011	Base branches	3.5703	0.6333	0.210879
2	myb28	UWY2012	Base branches	3.168	0.5865	1
3	myb29	UCD2012	Base branches	3.2881	0.5873	0.995425
3	myb29	UWY2011	Base branches	3.7788	0.6359	0.0812432
3	myb29	UWY2012	Base branches	2.9938	0.5895	0.999258
4	gsm1	UCD2012	Base branches	3.5225	0.5872	1
4	gsm1	UWY2011	Base branches	3.232	0.6451	0.926588
4	gsm1	UWY2012	Base branches	2.6831	0.5962	0.821724
5	gsox1	UCD2012	Base branches	3.327	0.5844	0.997868
5	gsox1	UWY2011	Base branches	3.4128	0.6422	0.607478
5	gsox1	UWY2012	Base branches	3.943	0.5865	0.944828
6	gsox3	UCD2012	Base branches	3.8776	0.5873	0.999997
6	gsox3	UWY2011	Base branches	3.225	0.6306	0.864762
6	gsox3	UWY2012	Base branches	2.7383	0.5894	0.870712
7	AOP2	UCD2012	Base branches	3.1612	0.6891	1
7	AOP2	UWY2011	Base branches	3.7231	1.011	0.707992
7	AOP2	UWY2012	Base branches	3.5941	0.6981	0.999997
8	ESP	UCD2012	Base branches	2.677	0.5844	0.225251
8	ESP	UWY2011	Base branches	2.574	0.6422	0.999992
8	ESP	UWY2012	Base branches	2.8581	0.5926	0.985466
9	gsoh	UCD2012	Base branches	2.6635	0.529	0.107441
9	gsoh	UWY2011	Base branches	2.9151	0.6363	0.9999
9	gsoh	UWY2012	Base branches	2.9052	0.5354	0.976178
10	myb28/myb29	UCD2012	Base branches	4.5065	0.5289	0.306902
10	myb28/myb29	UWY2011	Base branches	2.8531	0.6637	1
10	myb28/myb29	UWY2012	Base branches	3.6952	0.5297	0.999176
11	myb28/gsm1	UCD2012	Base branches	4.6802	0.5873	0.221634
11	myb28/gsm1	UWY2011	Base branches	3.4316	0.6529	0.374429
11	myb28/gsm1	UWY2012	Base branches	2.7792	0.5953	0.940956
12	myb29/gsm1	UCD2012	Base branches	3.8783	0.5872	1
12	myb29/gsm1	UWY2011	Base branches	2.6009	0.6459	1
12	myb29/gsm1	UWY2012	Base branches	2.4521	0.6057	0.557545
13	myb28/AOP2	UCD2012	Base branches	2.9393	0.701	0.140711
13	myb28/AOP2	UWY2011	Base branches	2.8172	0.673	1
13	myb28/AOP2	UWY2012	Base branches	1.4576	0.6567	0.015253
14	myb28/gsoh	UCD2012	Base branches	3.9133	0.684	0.976387
14	myb28/gsoh	UWY2011	Base branches	3.3673	0.6962	0.842377
14	myb28/gsoh	UWY2012	Base branches	3.7686	0.5989	0.996841
15	myb29/AOP2/gsoh	UCD2012	Base branches	2.702	0.5844	0.252543
15	myb29/AOP2/gsoh	UWY2011	Base branches	2.8469	0.6637	1
15	myb29/AOP2/gsoh	UWY2012	Base branches	3.1623	0.6759	0.999905
16	AOP2/gsoh	UCD2012	Base branches	2.5408	0.5151	0.0328858
16	AOP2/gsoh	UWY2011	Base branches	3.0763	0.6091	0.974835
16	AOP2/gsoh	UWY2012	Base branches	2.257	0.5632	0.155389
17	myb28/myb29/gsoh	UCD2012	Base branches	3.877	0.5267	0.999987
17	myb28/myb29/gsoh	UWY2011	Base branches	3.3557	0.6499	0.74321
17	myb28/myb29/gsoh	UWY2012	Base branches	3.4118	0.546	1
1	Col-0	UCD2012	Biomass, mg	298.623	53.0052	Col-0
1	Col-0	UWY2011	Biomass, mg	483.637	60.4297	Col-0
1	Col-0	UWY2012	Biomass, mg	143.123	53.191	Col-0
2	myb28	UCD2012	Biomass, mg	275.846	53.501	0.999887
2	myb28	UWY2011	Biomass, mg	562.594	58.4196	0.900186
2	myb28	UWY2012	Biomass, mg	87.7725	53.191	0.0627938
3	myb29	UCD2012	Biomass, mg	264.055	53.2587	0.958791
3	myb29	UWY2011	Biomass, mg	634.44	58.0424	0.198663
3	myb29	UWY2012	Biomass, mg	89.1598	53.4556	0.0747307
4	gsm1	UCD2012	Biomass, mg	234.87	53.2486	0.455901
4	gsm1	UWY2011	Biomass, mg	654.877	60.745	0.132177
4	gsm1	UWY2012	Biomass, mg	89.1224	54.0392	0.0717026
5	gsox1	UCD2012	Biomass, mg	291.823	53.0052	1
5	gsox1	UWY2011	Biomass, mg	596.529	59.8654	0.716024
5	gsox1	UWY2012	Biomass, mg	134.398	53.191	0.999999
6	gsox3	UCD2012	Biomass, mg	259.384	53.2587	0.904016
6	gsox3	UWY2011	Biomass, mg	572.286	59.187	0.888919
6	gsox3	UWY2012	Biomass, mg	76.9778	53.4437	0.0124792
7	AOP2	UCD2012	Biomass, mg	285.889	62.2107	1
7	AOP2	UWY2011	Biomass, mg	537.574	90.894	1
7	AOP2	UWY2012	Biomass, mg	90.697	63.0092	0.279731
8	ESP	UCD2012	Biomass, mg	277.148	53.0052	0.999673
8	ESP	UWY2011	Biomass, mg	493.312	62.04	1
8	ESP	UWY2012	Biomass, mg	77.4141	53.7248	0.016891
9	gsoh	UCD2012	Biomass, mg	286.743	48.1481	1
9	gsoh	UWY2011	Biomass, mg	517.415	58.6555	0.999995
9	gsoh	UWY2012	Biomass, mg	95.2745	48.7148	0.0764004
10	myb28/myb29	UCD2012	Biomass, mg	294.695	48.1455	1
10	myb28/myb29	UWY2011	Biomass, mg	505.795	61.9318	1
10	myb28/myb29	UWY2012	Biomass, mg	133.743	48.2147	0.999974
11	myb28/gsm1	UCD2012	Biomass, mg	289.431	53.2587	1
11	myb28/gsm1	UWY2011	Biomass, mg	485.79	61.5917	1
11	myb28/gsm1	UWY2012	Biomass, mg	76.6392	53.9633	0.0136743
12	myb29/gsm1	UCD2012	Biomass, mg	263.196	53.2506	0.930709
12	myb29/gsm1	UWY2011	Biomass, mg	398.676	59.8601	0.942066
12	myb29/gsm1	UWY2012	Biomass, mg	67.9643	54.8767	0.00391089
13	myb28/AOP2	UCD2012	Biomass, mg	297.078	63.2591	0.979323
13	myb28/AOP2	UWY2011	Biomass, mg	467.108	63.8169	1
13	myb28/AOP2	UWY2012	Biomass, mg	41.062	59.365	0.000126883
14	myb28/gsoh	UCD2012	Biomass, mg	273.288	61.7607	1
14	myb28/gsoh	UWY2011	Biomass, mg	499.631	63.8169	1
14	myb28/gsoh	UWY2012	Biomass, mg	108.276	54.2781	0.591289
15	myb29/AOP2/gsoh	UCD2012	Biomass, mg	252.923	53.0052	0.789459
15	myb29/AOP2/gsoh	UWY2011	Biomass, mg	548.529	62.4805	0.987082
15	myb29/AOP2/gsoh	UWY2012	Biomass, mg	72.6837	61.0523	0.0441485
16	AOP2/gsoh	UCD2012	Biomass, mg	260.48	46.933	0.820664
16	AOP2/gsoh	UWY2011	Biomass, mg	426.071	56.5695	0.999755
16	AOP2/gsoh	UWY2012	Biomass, mg	70.3496	51.1494	0.00152446
17	myb28/myb29/gsoh	UCD2012	Biomass, mg	274.836	47.9476	0.995082
17	myb28/myb29/gsoh	UWY2011	Biomass, mg	447.44	60.7343	0.999997
17	myb28/myb29/gsoh	UWY2012	Biomass, mg	111.566	49.6442	0.611018
1	Col-0	UCD2012	Bolting Time	32.5288	0.5924	Col-0
1	Col-0	UWY2011	Bolting Time	25.2968	0.7022	Col-0
1	Col-0	UWY2012	Bolting Time	19.2936	0.6008	Col-0
2	myb28	UCD2012	Bolting Time	32.5722	0.6151	1
2	myb28	UWY2011	Bolting Time	22.9425	0.6386	0.187998
2	myb28	UWY2012	Bolting Time	18.3306	0.6088	0.897444
3	myb29	UCD2012	Bolting Time	31.3763	0.6151	0.563258
3	myb29	UWY2011	Bolting Time	23.4958	0.608	0.484338
3	myb29	UWY2012	Bolting Time	18.9821	0.6008	1
4	gsm1	UCD2012	Bolting Time	32.2685	0.607	0.999999
4	gsm1	UWY2011	Bolting Time	23.7288	0.6957	0.75314
4	gsm1	UWY2012	Bolting Time	18.9694	0.6249	0.999999
5	gsox1	UCD2012	Bolting Time	31.6788	0.5924	0.90519
5	gsox1	UWY2011	Bolting Time	24.7618	0.6705	0.999978
5	gsox1	UWY2012	Bolting Time	18.6663	0.6249	0.997083
6	gsox3	UCD2012	Bolting Time	32.5126	0.5998	1
6	gsox3	UWY2011	Bolting Time	24.5869	0.6507	0.997389
6	gsox3	UWY2012	Bolting Time	18.6081	0.6008	0.990247
7	AOP2	UCD2012	Bolting Time	32.3215	0.8318	0.999971
7	AOP2	UWY2011	Bolting Time	28.5295	1.4038	0.462402
7	AOP2	UWY2012	Bolting Time	19.8201	0.8464	1
8	ESP	UCD2012	Bolting Time	32.7191	0.6071	0.999999
8	ESP	UWY2011	Bolting Time	27.7422	0.738	0.286032
8	ESP	UWY2012	Bolting Time	18.8393	0.6089	0.999902
9	gsoh	UCD2012	Bolting Time	32.6826	0.4421	0.999885
9	gsoh	UWY2011	Bolting Time	22.6599	0.6732	0.12255
9	gsoh	UWY2012	Bolting Time	18.864	0.4636	0.999837
10	myb28/myb29	UCD2012	Bolting Time	32.715	0.4476	0.999997
10	myb28/myb29	UWY2011	Bolting Time	25.1313	0.7945	1
10	myb28/myb29	UWY2012	Bolting Time	19.4558	0.438	1
11	myb28/gsm1	UCD2012	Bolting Time	31.1942	0.5998	0.391241
11	myb28/gsm1	UWY2011	Bolting Time	22.6528	0.7198	0.229955
11	myb28/gsm1	UWY2012	Bolting Time	18.4448	0.616	0.954605
12	myb29/gsm1	UCD2012	Bolting Time	32.0846	0.5998	0.999845
12	myb29/gsm1	UWY2011	Bolting Time	26.3929	0.6821	0.915462
12	myb29/gsm1	UWY2012	Bolting Time	20.4851	0.732	0.886009
13	myb28/AOP2	UCD2012	Bolting Time	32.0835	0.9105	0.999842
13	myb28/AOP2	UWY2011	Bolting Time	28.001	0.7941	0.107752
13	myb28/AOP2	UWY2012	Bolting Time	20.3943	1.0509	0.999741
14	myb28/gsoh	UCD2012	Bolting Time	30.8586	0.8272	0.200214
14	myb28/gsoh	UWY2011	Bolting Time	25.3507	0.7804	1
14	myb28/gsoh	UWY2012	Bolting Time	20.0851	0.7167	0.976713
15	myb29/AOP2/gsoh	UCD2012	Bolting Time	33.8244	0.6071	0.24151
15	myb29/AOP2/gsoh	UWY2011	Bolting Time	25.4879	0.7689	1
15	myb29/AOP2/gsoh	UWY2012	Bolting Time	22.7812	0.8982	0.00259323
16	AOP2/gsoh	UCD2012	Bolting Time	33.653	0.397	0.212129
16	AOP2/gsoh	UWY2011	Bolting Time	27.5125	0.5695	0.198049
16	AOP2/gsoh	UWY2012	Bolting Time	21.0561	0.6789	0.490565
17	myb28/myb29/gsoh	UCD2012	Bolting Time	33.3653	0.4531	0.45673
17	myb28/myb29/gsoh	UWY2011	Bolting Time	28.5852	0.6955	0.0314573
17	myb28/myb29/gsoh	UWY2012	Bolting Time	21.0892	0.5346	0.136645
1	Col-0	UCD2012	Bud Count	33.5784	9.0426	Col-0
1	Col-0	UWY2011	Bud Count	8.8247	10.2702	Col-0
1	Col-0	UWY2012	Bud Count	43.3407	9.1623	Col-0
2	myb28	UCD2012	Bud Count	40.9695	9.1218	0.971059
2	myb28	UWY2011	Bud Count	10.95	9.9488	0.999547
2	myb28	UWY2012	Bud Count	27.8157	9.1623	0.109148
3	myb29	UCD2012	Bud Count	31.2833	9.0831	1
3	myb29	UWY2011	Bud Count	11.8941	9.8892	0.881619
3	myb29	UWY2012	Bud Count	27.1294	9.2038	0.0832205
4	gsm1	UCD2012	Bud Count	33.2172	9.0815	1
4	gsm1	UWY2011	Bud Count	11.0171	10.3207	0.999999
4	gsm1	UWY2012	Bud Count	25.561	9.2964	0.0409227
5	gsox1	UCD2012	Bud Count	43.0034	9.0426	0.861503
5	gsox1	UWY2011	Bud Count	15.2163	10.1799	0.0965768
5	gsox1	UWY2012	Bud Count	41.9407	9.1623	1
6	gsox3	UCD2012	Bud Count	39.3623	9.0831	0.998647
6	gsox3	UWY2011	Bud Count	10.9186	10.0208	0.996594
6	gsox3	UWY2012	Bud Count	29.7748	9.2022	0.222092
7	AOP2	UCD2012	Bud Count	37.69	10.517	0.985701
7	AOP2	UWY2011	Bud Count	22.1966	15.1955	0.0Col-006386
7	AOP2	UWY2012	Bud Count	26.6774	10.7199	0.401759
8	ESP	UCD2012	Bud Count	35.2784	9.0426	1
8	ESP	UWY2011	Bud Count	13.3671	10.5238	0.430826
8	ESP	UWY2012	Bud Count	28.0961	9.2467	0.142992
9	gsoh	UCD2012	Bud Count	32.6565	8.2707	1
9	gsoh	UWY2011	Bud Count	9.9871	9.9865	1
9	gsoh	UWY2012	Bud Count	30.5979	8.4587	0.178403
10	myb28/myb29	UCD2012	Bud Count	53.2307	8.2702	0.0307951
10	myb28/myb29	UWY2011	Bud Count	11.0108	10.5108	0.999992
10	myb28/myb29	UWY2012	Bud Count	40.3741	8.3798	0.999968
11	myb28/gsm1	UCD2012	Bud Count	42.1781	9.0831	0.926894
11	myb28/gsm1	UWY2011	Bud Count	13.907	10.3562	0.311051
11	myb28/gsm1	UWY2012	Bud Count	23.0812	9.2847	0.0117131
12	myb29/gsm1	UCD2012	Bud Count	56.1071	9.0818	0.0422312
12	myb29/gsm1	UWY2011	Bud Count	12.4347	10.2447	0.75929
12	myb29/gsm1	UWY2012	Bud Count	24.248	9.4296	0.028407
13	myb28/AOP2	UCD2012	Bud Count	34.3472	10.6884	0.999928
13	myb28/AOP2	UWY2011	Bud Count	13.4001	10.8133	0.371763
13	myb28/AOP2	UWY2012	Bud Count	15.7309	10.1413	0.000995713
14	myb28/gsoh	UCD2012	Bud Count	52.2979	10.4464	0.33901
14	myb28/gsoh	UWY2011	Bud Count	12.6916	10.8133	0.904522
14	myb28/gsoh	UWY2012	Bud Count	45.5087	9.3336	1
15	myb29/AOP2/gsoh	UCD2012	Bud Count	42.8284	9.0426	0.875421
15	myb29/AOP2/gsoh	UWY2011	Bud Count	11.0684	10.528	0.995317
15	myb29/AOP2/gsoh	UWY2012	Bud Count	27.4948	10.4112	0.16317
16	AOP2/gsoh	UCD2012	Bud Count	35.8727	8.0785	0.999996
16	AOP2/gsoh	UWY2011	Bud Count	9.55	9.6535	1
16	AOP2/gsoh	UWY2012	Bud Count	26.2202	8.8415	0.0212382
17	myb28/myb29/gsoh	UCD2012	Bud Count	43.8409	8.2388	0.618437
17	myb28/myb29/gsoh	UWY2011	Bud Count	12.3378	10.319	0.737984
17	myb28/myb29/gsoh	UWY2012	Bud Count	46.8063	8.6014	0.99795
1	Col-0	UCD2012	Flower Count	16.508	4.9872	Col-0
1	Col-0	UWY2011	Flower Count	12.3627	5.5383	Col-0
1	Col-0	UWY2012	Flower Count	12.1767	5.3017	Col-0
2	myb28	UCD2012	Flower Count	19.6144	5.0224	0.99379
2	myb28	UWY2011	Flower Count	14.225	5.393	0.999321
2	myb28	UWY2012	Flower Count	6.7767	5.3017	0.119086
3	myb29	UCD2012	Flower Count	11.8234	5.0051	0.837518
3	myb29	UWY2011	Flower Count	15.5642	5.3662	0.950142
3	myb29	UWY2012	Flower Count	7.6029	5.3186	0.278653
4	gsm1	UCD2012	Flower Count	15.1636	5.0046	1
4	gsm1	UWY2011	Flower Count	19.2602	5.5612	0.269568
4	gsm1	UWY2012	Flower Count	7.2633	5.3585	0.186104
5	gsox1	UCD2012	Flower Count	19.808	4.9872	0.986967
5	gsox1	UWY2011	Flower Count	16.2699	5.4974	0.766703
5	gsox1	UWY2012	Flower Count	10.9517	5.3017	0.999955
6	gsox3	UCD2012	Flower Count	16.2905	5.0051	1
6	gsox3	UWY2011	Flower Count	15.9297	5.4255	0.852622
6	gsox3	UWY2012	Flower Count	6.3117	5.3186	0.071325
7	AOP2	UCD2012	Flower Count	16.504	5.6469	0.999987
7	AOP2	UWY2011	Flower Count	22.6434	7.8307	0.228478
7	AOP2	UWY2012	Flower Count	6.771	5.9647	0.367932
8	ESP	UCD2012	Flower Count	15.933	4.9872	1
8	ESP	UWY2011	Flower Count	12.1191	5.6534	1
8	ESP	UWY2012	Flower Count	5.6618	5.3374	0.0323513
9	gsoh	UCD2012	Flower Count	14.7643	4.6485	1
9	gsoh	UWY2011	Flower Count	11.6607	5.41	1
9	gsoh	UWY2012	Flower Count	8.2241	5.0093	0.323668
10	myb28/myb29	UCD2012	Flower Count	27.3118	4.6482	0.00806419
10	myb28/myb29	UWY2011	Flower Count	15.5783	5.6475	0.977321
10	myb28/myb29	UWY2012	Flower Count	11.1793	4.9757	0.999985
11	myb28/gsm1	UCD2012	Flower Count	16.2352	5.0051	1
11	myb28/gsm1	UWY2011	Flower Count	15.9058	5.5773	0.972677
11	myb28/gsm1	UWY2012	Flower Count	5.9949	5.3541	0.0484462
12	myb29/gsm1	UCD2012	Flower Count	27.0442	5.0047	0.0473046
12	myb29/gsm1	UWY2011	Flower Count	17.3071	5.497	0.650433
12	myb29/gsm1	UWY2012	Flower Count	7.7287	5.4165	0.418893
13	myb28/AOP2	UCD2012	Flower Count	21.7579	5.7328	1
13	myb28/AOP2	UWY2011	Flower Count	19.5243	5.7853	0.264764
13	myb28/AOP2	UWY2012	Flower Count	3.2367	5.7198	0.00382017
14	myb28/gsoh	UCD2012	Flower Count	23.7996	5.6203	0.489141
14	myb28/gsoh	UWY2011	Flower Count	16.4355	5.7853	0.847074
14	myb28/gsoh	UWY2012	Flower Count	15.9192	5.3729	0.561178
15	myb29/AOP2/gsoh	UCD2012	Flower Count	21.408	4.9872	0.800213
15	myb29/AOP2/gsoh	UWY2011	Flower Count	14.4122	5.6553	0.99806
15	myb29/AOP2/gsoh	UWY2012	Flower Count	8.2583	5.8392	0.624977
16	AOP2/gsoh	UCD2012	Flower Count	17.9208	4.5655	0.999927
16	AOP2/gsoh	UWY2011	Flower Count	14.9083	5.2603	0.997862
16	AOP2/gsoh	UWY2012	Flower Count	8.4111	5.1695	0.448117
17	myb28/myb29/gsoh	UCD2012	Flower Count	20.183	4.6344	0.91037
17	myb28/myb29/gsoh	UWY2011	Flower Count	16.0832	5.5604	0.780833
17	myb28/myb29/gsoh	UWY2012	Flower Count	12.7771	5.0614	1
1	Col-0	UCD2012	Flowering Time	36.7	0.8278	Col-0
1	Col-0	UWY2011	Flowering Time	32.1176	0.987	Col-0
1	Col-0	UWY2012	Flowering Time	26.3222	0.8505	Col-0
2	myb28	UCD2012	Flowering Time	36.6842	0.8611	1
2	myb28	UWY2011	Flowering Time	29.6583	0.8942	0.400564
2	myb28	UWY2012	Flowering Time	24.2382	0.8636	0.731133
3	myb29	UCD2012	Flowering Time	35	0.8726	0.636321
3	myb29	UWY2011	Flowering Time	30.0263	0.8493	0.586888
3	myb29	UWY2012	Flowering Time	25.85	0.8387	1
4	gsm1	UCD2012	Flowering Time	36.1404	0.8611	0.999999
4	gsm1	UWY2011	Flowering Time	30.3798	0.9775	0.895496
4	gsm1	UWY2012	Flowering Time	26.0132	0.8883	1
5	gsox1	UCD2012	Flowering Time	35.3276	0.8387	0.912387
5	gsox1	UWY2011	Flowering Time	30.7417	0.9409	0.979014
5	gsox1	UWY2012	Flowering Time	24.5913	0.874	0.91404
6	gsox3	UCD2012	Flowering Time	36.6618	0.8387	1
6	gsox3	UWY2011	Flowering Time	31.4118	0.9118	0.999953
6	gsox3	UWY2012	Flowering Time	24.1066	0.8387	0.643269
7	AOP2	UCD2012	Flowering Time	35.5833	1.1949	0.96607
7	AOP2	UWY2011	Flowering Time	38.375	1.9994	0.0240565
7	AOP2	UWY2012	Flowering Time	24.625	1.245	0.982926
8	ESP	UCD2012	Flowering Time	37.8947	0.8493	0.729785
8	ESP	UWY2011	Flowering Time	34.8583	1.0139	0.300804
8	ESP	UWY2012	Flowering Time	24.3139	0.8505	0.768655
9	gsoh	UCD2012	Flowering Time	36.985	0.6095	0.998739
9	gsoh	UWY2011	Flowering Time	28.9517	0.9448	0.136621
9	gsoh	UWY2012	Flowering Time	25.3814	0.6448	0.999131
10	myb28/myb29	UCD2012	Flowering Time	37.4452	0.6173	0.968841
10	myb28/myb29	UWY2011	Flowering Time	33.125	1.1949	0.989749
10	myb28/myb29	UWY2012	Flowering Time	26.2895	0.6006	1
11	myb28/gsm1	UCD2012	Flowering Time	35.7789	0.8387	0.971327
11	myb28/gsm1	UWY2011	Flowering Time	29.6838	0.987	0.675496
11	myb28/gsm1	UWY2012	Flowering Time	23.8591	0.874	0.562857
12	myb29/gsm1	UCD2012	Flowering Time	36.9417	0.8505	1
12	myb29/gsm1	UWY2011	Flowering Time	33.3738	0.9728	0.910543
12	myb29/gsm1	UWY2012	Flowering Time	27.9423	1.048	0.975028
13	myb28/AOP2	UCD2012	Flowering Time	36.7308	1.292	0.90575
13	myb28/AOP2	UWY2011	Flowering Time	36.2833	1.1209	0.0103839
13	myb28/AOP2	UWY2012	Flowering Time	27.7292	1.4138	0.999998
14	myb28/gsoh	UCD2012	Flowering Time	35.1	1.1707	0.439612
14	myb28/gsoh	UWY2011	Flowering Time	32.7538	1.1011	0.999938
14	myb28/gsoh	UWY2012	Flowering Time	29.6154	1.0268	0.208545
15	myb29/AOP2/gsoh	UCD2012	Flowering Time	39.7895	0.8493	0.0068397
15	myb29/AOP2/gsoh	UWY2011	Flowering Time	33.4143	1.0839	0.946531
15	myb29/AOP2/gsoh	UWY2012	Flowering Time	33.2143	1.3549	0.00141233
16	AOP2/gsoh	UCD2012	Flowering Time	38.4955	0.5401	0.0803725
16	AOP2/gsoh	UWY2011	Flowering Time	34.8402	0.8004	0.115657
16	AOP2/gsoh	UWY2012	Flowering Time	30.6181	1.0232	0.0570267
17	myb28/myb29/gsoh	UCD2012	Flowering Time	37.6409	0.6214	0.626143
17	myb28/myb29/gsoh	UWY2011	Flowering Time	37.4795	0.992	0.000280201
17	myb28/myb29/gsoh	UWY2012	Flowering Time	28.4843	0.7402	0.612824
1	Col-0	UCD2012	Fruit Count	107.504	21.8838	Col-0
1	Col-0	UWY2011	Fruit Count	176.736	24.4088	Col-0
1	Col-0	UWY2012	Fruit Count	46.6368	23.0478	Col-0
2	myb28	UCD2012	Fruit Count	87.5166	22.0834	0.963827
2	myb28	UWY2011	Fruit Count	222.45	23.5859	0.506332
2	myb28	UWY2012	Fruit Count	31.3618	23.0478	0.284678
3	myb29	UCD2012	Fruit Count	97.5986	21.9853	0.99981
3	myb29	UWY2011	Fruit Count	235.885	23.4333	0.193931
3	myb29	UWY2012	Fruit Count	33.9361	23.1445	0.52534
4	gsm1	UCD2012	Fruit Count	87.4455	21.9823	0.963478
4	gsm1	UWY2011	Fruit Count	235.556	24.5378	0.341987
4	gsm1	UWY2012	Fruit Count	33.586	23.3717	0.475427
5	gsox1	UCD2012	Fruit Count	102.429	21.8838	1
5	gsox1	UWY2011	Fruit Count	222.536	24.1778	0.639081
5	gsox1	UWY2012	Fruit Count	38.4618	23.0478	0.944322
6	gsox3	UCD2012	Fruit Count	77.4184	21.9853	0.474432
6	gsox3	UWY2011	Fruit Count	241.061	23.7704	0.133798
6	gsox3	UWY2012	Fruit Count	26.055	23.1443	0.0530745
7	AOP2	UCD2012	Fruit Count	140.75	25.5597	0.149307
7	AOP2	UWY2011	Fruit Count	199.727	36.849	1
7	AOP2	UWY2012	Fruit Count	32.1185	26.7771	0.583795
8	ESP	UCD2012	Fruit Count	80.4039	21.8838	0.615786
8	ESP	UWY2011	Fruit Count	149.697	25.0565	0.94072
8	ESP	UWY2012	Fruit Count	28.9724	23.2516	0.158187
9	gsoh	UCD2012	Fruit Count	97.0337	19.9439	0.999879
9	gsoh	UWY2011	Fruit Count	170.667	23.6825	1
9	gsoh	UWY2012	Fruit Count	33.1271	21.3591	0.289266
10	myb28/myb29	UCD2012	Fruit Count	95.6525	19.9421	0.993127
10	myb28/myb29	UWY2011	Fruit Count	183.212	25.0234	1
10	myb28/myb29	UWY2012	Fruit Count	48.5442	21.1631	1
11	myb28/gsm1	UCD2012	Fruit Count	103.596	21.9853	1
11	myb28/gsm1	UWY2011	Fruit Count	193.577	24.6286	0.999904
11	myb28/gsm1	UWY2012	Fruit Count	29.3978	23.347	0.170288
12	myb29/gsm1	UCD2012	Fruit Count	101.817	21.9832	0.999999
12	myb29/gsm1	UWY2011	Fruit Count	163.018	24.1756	0.999971
12	myb29/gsm1	UWY2012	Fruit Count	25.9528	23.7021	0.0691535
13	myb28/AOP2	UCD2012	Fruit Count	138.917	26.0339	1
13	myb28/AOP2	UWY2011	Fruit Count	166.475	25.7945	0.999983
13	myb28/AOP2	UWY2012	Fruit Count	11.8074	25.4125	0.000418259
14	myb28/gsoh	UCD2012	Fruit Count	100.611	25.4157	1
14	myb28/gsoh	UWY2011	Fruit Count	200.748	25.7945	0.999989
14	myb28/gsoh	UWY2012	Fruit Count	40.758	23.4542	0.99794
15	myb29/AOP2/gsoh	UCD2012	Fruit Count	73.0039	21.8838	0.302059
15	myb29/AOP2/gsoh	UWY2011	Fruit Count	188.988	25.0672	1
15	myb29/AOP2/gsoh	UWY2012	Fruit Count	20.3954	26.0785	0.0262282
16	AOP2/gsoh	UCD2012	Fruit Count	96.1222	19.4614	0.993949
16	AOP2/gsoh	UWY2011	Fruit Count	150.387	22.8282	0.938532
16	AOP2/gsoh	UWY2012	Fruit Count	28.4054	22.2877	0.0808001
17	myb28/myb29/gsoh	UCD2012	Fruit Count	94.7539	19.8619	0.992115
17	myb28/myb29/gsoh	UWY2011	Fruit Count	167.962	24.5334	1
17	myb28/myb29/gsoh	UWY2012	Fruit Count	41.8275	21.6635	0.999845
1	Col-0	UCD2012	Germination Rate	5.3708	0.2641	Col-0
1	Col-0	UWY2011	Germination Rate	4.8185	0.2716	Col-0
1	Col-0	UWY2012	Germination Rate	5.15	0.265	Col-0
2	myb28	UCD2012	Germination Rate	5.7208	0.2641	0.0358947
2	myb28	UWY2011	Germination Rate	4.1578	0.2682	0.392345
2	myb28	UWY2012	Germination Rate	5.2	0.265	1
3	myb29	UCD2012	Germination Rate	5.6815	0.2672	0.0805532
3	myb29	UWY2011	Germination Rate	4.0245	0.2713	0.191856
3	myb29	UWY2012	Germination Rate	4.1	0.265	0.351489
4	gsm1	UCD2012	Germination Rate	5.8128	0.2672	0.00315451
4	gsm1	UWY2011	Germination Rate	4.1799	0.2713	0.468829
4	gsm1	UWY2012	Germination Rate	4.7	0.265	0.994711
5	gsox1	UCD2012	Germination Rate	5.7958	0.2641	0.00469177
5	gsox1	UWY2011	Germination Rate	4.2738	0.2747	0.698178
5	gsox1	UWY2012	Germination Rate	6.975	0.265	0.00701756
6	gsox3	UCD2012	Germination Rate	5.8104	0.2672	0.00264571
6	gsox3	UWY2011	Germination Rate	4.125	0.265	0.333709
6	gsox3	UWY2012	Germination Rate	4.075	0.265	0.322583
7	AOP2	UCD2012	Germination Rate	5.7023	0.3669	0.349499
7	AOP2	UWY2011	Germination Rate	4.1009	0.6149	0.96115
7	AOP2	UWY2012	Germination Rate	4.4029	0.3736	0.956937
8	ESP	UCD2012	Germination Rate	5.8208	0.2641	0.00209496
8	ESP	UWY2011	Germination Rate	4.3361	0.2716	0.828287
8	ESP	UWY2012	Germination Rate	4.075	0.265	0.322476
9	gsoh	UCD2012	Germination Rate	5.8025	0.1971	0.00035391
9	gsoh	UWY2011	Germination Rate	4.3657	0.2716	0.867312
9	gsoh	UWY2012	Germination Rate	5.5209	0.2051	0.996798
10	myb28/myb29	UCD2012	Germination Rate	6.0234	0.1981	9.11e-09
10	myb28/myb29	UWY2011	Germination Rate	6.1977	0.3023	0.00170063
10	myb28/myb29	UWY2012	Germination Rate	4.75	0.1963	0.993162
11	myb28/gsm1	UCD2012	Germination Rate	5.3236	0.2672	0.999999
11	myb28/gsm1	UWY2011	Germination Rate	5.2337	0.2956	0.952767
11	myb28/gsm1	UWY2012	Germination Rate	4.1147	0.2747	0.386867
12	myb29/gsm1	UCD2012	Germination Rate	5.8458	0.2641	0.000889968
12	myb29/gsm1	UWY2011	Germination Rate	5.3017	0.2784	0.840216
12	myb29/gsm1	UWY2012	Germination Rate	7.8902	0.2713	7.01e-06
13	myb28/AOP2	UCD2012	Germination Rate	5.8479	0.3812	0.0352354
13	myb28/AOP2	UWY2011	Germination Rate	4.9712	0.3123	0.999999
13	myb28/AOP2	UWY2012	Germination Rate	7.4444	0.3366	0.00344584
14	myb28/gsoh	UCD2012	Germination Rate	5.5588	0.2672	0.676735
14	myb28/gsoh	UWY2011	Germination Rate	4.5317	0.2818	0.998808
14	myb28/gsoh	UWY2012	Germination Rate	9.1	0.265	6.3e-13
15	myb29/AOP2/gsoh	UCD2012	Germination Rate	5.5208	0.2641	0.871187
15	myb29/AOP2/gsoh	UWY2011	Germination Rate	5.3286	0.2979	0.73922
15	myb29/AOP2/gsoh	UWY2012	Germination Rate	9.8925	0.3451	5.26e-14
16	AOP2/gsoh	UCD2012	Germination Rate	5.6611	0.178	0.0359467
16	AOP2/gsoh	UWY2011	Germination Rate	4.4575	0.2325	0.946183
16	AOP2/gsoh	UWY2012	Germination Rate	8.6161	0.2333	1.46e-10
17	myb28/myb29/gsoh	UCD2012	Germination Rate	5.9583	0.195	1.7e-07
17	myb28/myb29/gsoh	UWY2011	Germination Rate	4.5861	0.2872	0.999574
17	myb28/myb29/gsoh	UWY2012	Germination Rate	7.5069	0.2164	1.68e-05
1	Col-0	UCD2012	Leaf Damage	1.116	0.3844	Col-0
1	Col-0	UWY2011	Leaf Damage	1.2096	0.4414	Col-0
1	Col-0	UWY2012	Leaf Damage	2.4189	0.3855	Col-0
2	myb28	UCD2012	Leaf Damage	1.3866	0.3927	0.998536
2	myb28	UWY2011	Leaf Damage	0.9188	0.4074	0.999995
2	myb28	UWY2012	Leaf Damage	2.4439	0.3855	1
3	myb29	UCD2012	Leaf Damage	1.6881	0.3886	0.659503
3	myb29	UWY2011	Leaf Damage	0.5297	0.3964	0.9479
3	myb29	UWY2012	Leaf Damage	1.3112	0.3897	0.453271
4	gsm1	UCD2012	Leaf Damage	1.3434	0.3885	0.999768
4	gsm1	UWY2011	Leaf Damage	0.784	0.4466	0.999688
4	gsm1	UWY2012	Leaf Damage	1.7564	0.4036	0.976321
5	gsox1	UCD2012	Leaf Damage	1.291	0.3844	0.999992
5	gsox1	UWY2011	Leaf Damage	1.3804	0.426	0.999995
5	gsox1	UWY2012	Leaf Damage	3.1736	0.3897	0.910476
6	gsox3	UCD2012	Leaf Damage	1.4867	0.3886	0.976882
6	gsox3	UWY2011	Leaf Damage	0.9987	0.4152	1
6	gsox3	UWY2012	Leaf Damage	1.4997	0.3897	0.737016
7	AOP2	UCD2012	Leaf Damage	1.2966	0.5239	1
7	AOP2	UWY2011	Leaf Damage	1.29	0.8666	1
7	AOP2	UWY2012	Leaf Damage	1.4489	0.5335	0.830469
8	ESP	UCD2012	Leaf Damage	1.616	0.3844	0.783063
8	ESP	UWY2011	Leaf Damage	0.7655	0.4523	0.999208
8	ESP	UWY2012	Leaf Damage	1.9867	0.3943	0.999928
9	gsoh	UCD2012	Leaf Damage	1.4384	0.2974	0.962762
9	gsoh	UWY2011	Leaf Damage	1.9918	0.4115	0.729606
9	gsoh	UWY2012	Leaf Damage	2.2584	0.3093	1
10	myb28/myb29	UCD2012	Leaf Damage	1.6135	0.2973	0.630488
10	myb28/myb29	UWY2011	Leaf Damage	2.8127	0.4659	0.0553713
10	myb28/myb29	UWY2012	Leaf Damage	1.9723	0.296	0.995214
11	myb28/gsm1	UCD2012	Leaf Damage	1.5183	0.3886	0.949858
11	myb28/gsm1	UWY2011	Leaf Damage	1.0331	0.4503	1
11	myb28/gsm1	UWY2012	Leaf Damage	1.8377	0.4034	0.993993
12	myb29/gsm1	UCD2012	Leaf Damage	1.4278	0.3885	0.993437
12	myb29/gsm1	UWY2011	Leaf Damage	1.3029	0.432	1
12	myb29/gsm1	UWY2012	Leaf Damage	3.9398	0.4133	0.179498
13	myb28/AOP2	UCD2012	Leaf Damage	1.9455	0.5425	0.658479
13	myb28/AOP2	UWY2011	Leaf Damage	0.7993	0.4957	1
13	myb28/AOP2	UWY2012	Leaf Damage	5.6391	0.5018	0.00010385
14	myb28/gsoh	UCD2012	Leaf Damage	1.552	0.5201	0.989151
14	myb28/gsoh	UWY2011	Leaf Damage	1.0704	0.4957	1
14	myb28/gsoh	UWY2012	Leaf Damage	3.1959	0.4031	0.923762
15	myb29/AOP2/gsoh	UCD2012	Leaf Damage	1.1684	0.3885	1
15	myb29/AOP2/gsoh	UWY2011	Leaf Damage	1.4628	0.4675	0.999983
15	myb29/AOP2/gsoh	UWY2012	Leaf Damage	3.533	0.5239	0.73594
16	AOP2/gsoh	UCD2012	Leaf Damage	1.4837	0.2732	0.838655
16	AOP2/gsoh	UWY2011	Leaf Damage	0.8542	0.3746	0.999939
16	AOP2/gsoh	UWY2012	Leaf Damage	4.5742	0.3678	0.0296078
17	myb28/myb29/gsoh	UCD2012	Leaf Damage	2.2285	0.2933	0.00384149
17	myb28/myb29/gsoh	UWY2011	Leaf Damage	0.8664	0.4465	0.999995
17	myb28/myb29/gsoh	UWY2012	Leaf Damage	3.1481	0.3245	0.775462
1	Col-0	UCD2012	OH-Alkenyl:Alkenyl ratio	0.0522	0.0557	Col-0
1	Col-0	UWY2011	OH-Alkenyl:Alkenyl ratio	0.0041	0.0878	Col-0
1	Col-0	UWY2012	OH-Alkenyl:Alkenyl ratio	0.0109	0.0738	Col-0
2	myb28	UCD2012	OH-Alkenyl:Alkenyl ratio	0.0799	0.0564	0.999055
2	myb28	UWY2011	OH-Alkenyl:Alkenyl ratio	0	0.0807	1
2	myb28	UWY2012	OH-Alkenyl:Alkenyl ratio	0.1954	0.0708	0.00199221
3	myb29	UCD2012	OH-Alkenyl:Alkenyl ratio	0.12	0.0523	0.767273
3	myb29	UWY2011	OH-Alkenyl:Alkenyl ratio	0.0108	0.0585	1
3	myb29	UWY2012	OH-Alkenyl:Alkenyl ratio	0.1434	0.0515	0.335333
4	gsm1	UCD2012	OH-Alkenyl:Alkenyl ratio	0.4344	0.0576	3.96e-10
4	gsm1	UWY2011	OH-Alkenyl:Alkenyl ratio	0.7116	0.1064	4.08e-05
4	gsm1	UWY2012	OH-Alkenyl:Alkenyl ratio	0.0121	0.0708	1
5	gsox1	UCD2012	OH-Alkenyl:Alkenyl ratio	0.0506	0.0508	1
5	gsox1	UWY2011	OH-Alkenyl:Alkenyl ratio	0.0907	0.0575	0.974348
5	gsox1	UWY2012	OH-Alkenyl:Alkenyl ratio	0.0672	0.0493	0.794808
6	gsox3	UCD2012	OH-Alkenyl:Alkenyl ratio	0.0423	0.0512	1
6	gsox3	UWY2011	OH-Alkenyl:Alkenyl ratio	0.1735	0.0713	0.971058
6	gsox3	UWY2012	OH-Alkenyl:Alkenyl ratio	0.0093	0.0544	1
7	AOP2	UCD2012	OH-Alkenyl:Alkenyl ratio	0.5444	0.0525	7.77e-16
7	AOP2	UWY2011	OH-Alkenyl:Alkenyl ratio	0.597	0.0791	1.34e-07
7	AOP2	UWY2012	OH-Alkenyl:Alkenyl ratio	0.464	0.0535	6.45e-10
8	ESP	UCD2012	OH-Alkenyl:Alkenyl ratio	0.0446	0.0518	1
8	ESP	UWY2011	OH-Alkenyl:Alkenyl ratio	0.9536	0.583	1
8	ESP	UWY2012	OH-Alkenyl:Alkenyl ratio	0.0318	0.0522	0.99786
9	gsoh	UCD2012	OH-Alkenyl:Alkenyl ratio	0.067	0.0429	1
9	gsoh	UWY2011	OH-Alkenyl:Alkenyl ratio	0.0926	0.0543	0.976201
9	gsoh	UWY2012	OH-Alkenyl:Alkenyl ratio	0.0524	0.0431	0.913747
10	myb28/myb29	UCD2012	OH-Alkenyl:Alkenyl ratio	0.1412	0.0526	0.692119
10	myb28/myb29	UWY2011	OH-Alkenyl:Alkenyl ratio	0.0701	0.1478	1
10	myb28/myb29	UWY2012	OH-Alkenyl:Alkenyl ratio	0.0468	0.0724	0.753129
11	myb28/gsm1	UCD2012	OH-Alkenyl:Alkenyl ratio	0.355	0.0614	1.29e-05
11	myb28/gsm1	UWY2011	OH-Alkenyl:Alkenyl ratio	0.0022	0.1195	1
11	myb28/gsm1	UWY2012	OH-Alkenyl:Alkenyl ratio	0.011	0.258	1
12	myb29/gsm1	UCD2012	OH-Alkenyl:Alkenyl ratio	0.4697	0.0542	1.24e-13
12	myb29/gsm1	UWY2011	OH-Alkenyl:Alkenyl ratio	0.4585	0.1076	0.00188068
12	myb29/gsm1	UWY2012	OH-Alkenyl:Alkenyl ratio	0.052	0.0779	0.994168
13	myb28/AOP2	UCD2012	OH-Alkenyl:Alkenyl ratio	0.5729	0.058	1.44e-15
13	myb28/AOP2	UWY2011	OH-Alkenyl:Alkenyl ratio	0.4331	0.0617	5.53e-05
13	myb28/AOP2	UWY2012	OH-Alkenyl:Alkenyl ratio	0.4731	0.0609	9.3e-10
14	myb28/gsoh	UCD2012	OH-Alkenyl:Alkenyl ratio	0.0355	0.0815	1
14	myb28/gsoh	UWY2011	OH-Alkenyl:Alkenyl ratio	0.3478	0.129	0.258269
14	myb28/gsoh	UWY2012	OH-Alkenyl:Alkenyl ratio	0.1285	0.072	0.204663
15	myb29/AOP2/gsoh	UCD2012	OH-Alkenyl:Alkenyl ratio	0.0035	0.045	0.990626
15	myb29/AOP2/gsoh	UWY2011	OH-Alkenyl:Alkenyl ratio	0.009	0.0571	1
15	myb29/AOP2/gsoh	UWY2012	OH-Alkenyl:Alkenyl ratio	0.0033	0.0618	1
16	AOP2/gsoh	UCD2012	OH-Alkenyl:Alkenyl ratio	0.0012	0.037	0.936435
16	AOP2/gsoh	UWY2011	OH-Alkenyl:Alkenyl ratio	0.0083	0.047	1
16	AOP2/gsoh	UWY2012	OH-Alkenyl:Alkenyl ratio	0.0033	0.0483	1
17	myb28/myb29/gsoh	UCD2012	OH-Alkenyl:Alkenyl ratio	0.0976	0.0517	0.775953
17	myb28/myb29/gsoh	UWY2011	OH-Alkenyl:Alkenyl ratio	0.2793	0.0791	0.166154
17	myb28/myb29/gsoh	UWY2012	OH-Alkenyl:Alkenyl ratio	0.0356	0.0604	0.910353
1	Col-0	UCD2012	pmol 3-methylsulfinylpropyl GSL/mm2	11.4795	3.0341	Col-0
1	Col-0	UWY2011	pmol 3-methylsulfinylpropyl GSL/mm2	15.6736	4.0129	Col-0
1	Col-0	UWY2012	pmol 3-methylsulfinylpropyl GSL/mm2	8.9819	3.1621	Col-0
2	myb28	UCD2012	pmol 3-methylsulfinylpropyl GSL/mm2	6.1364	3.0641	0.678799
2	myb28	UWY2011	pmol 3-methylsulfinylpropyl GSL/mm2	8.9635	3.5769	0.913156
2	myb28	UWY2012	pmol 3-methylsulfinylpropyl GSL/mm2	3.8643	3.1995	0.381104
3	myb29	UCD2012	pmol 3-methylsulfinylpropyl GSL/mm2	6.6742	3.0694	0.803981
3	myb29	UWY2011	pmol 3-methylsulfinylpropyl GSL/mm2	9.5766	3.4525	0.94915
3	myb29	UWY2012	pmol 3-methylsulfinylpropyl GSL/mm2	5.2873	3.1146	0.786363
4	gsm1	UCD2012	pmol 3-methylsulfinylpropyl GSL/mm2	66.3574	3.0478	0
4	gsm1	UWY2011	pmol 3-methylsulfinylpropyl GSL/mm2	88.8052	3.8508	0
4	gsm1	UWY2012	pmol 3-methylsulfinylpropyl GSL/mm2	49.461	3.2222	0
5	gsox1	UCD2012	pmol 3-methylsulfinylpropyl GSL/mm2	10.8	3.019	1
5	gsox1	UWY2011	pmol 3-methylsulfinylpropyl GSL/mm2	15.9078	3.7433	1
5	gsox1	UWY2012	pmol 3-methylsulfinylpropyl GSL/mm2	8.5866	3.173	1
6	gsox3	UCD2012	pmol 3-methylsulfinylpropyl GSL/mm2	7.4135	3.0694	0.901411
6	gsox3	UWY2011	pmol 3-methylsulfinylpropyl GSL/mm2	11.5536	3.662	0.998297
6	gsox3	UWY2012	pmol 3-methylsulfinylpropyl GSL/mm2	5.1124	3.1653	0.71814
7	AOP2	UCD2012	pmol 3-methylsulfinylpropyl GSL/mm2	2.193	3.712	0.232756
7	AOP2	UWY2011	pmol 3-methylsulfinylpropyl GSL/mm2	4.2502	5.7913	0.775489
7	AOP2	UWY2012	pmol 3-methylsulfinylpropyl GSL/mm2	1.8603	3.7795	0.180642
8	ESP	UCD2012	pmol 3-methylsulfinylpropyl GSL/mm2	8.3055	3.0149	0.987117
8	ESP	UWY2011	pmol 3-methylsulfinylpropyl GSL/mm2	31.6138	4.0413	0.097738
8	ESP	UWY2012	pmol 3-methylsulfinylpropyl GSL/mm2	7.7522	3.2382	1
9	gsoh	UCD2012	pmol 3-methylsulfinylpropyl GSL/mm2	10.3678	2.5644	0.999993
9	gsoh	UWY2011	pmol 3-methylsulfinylpropyl GSL/mm2	15.6861	3.58	1
9	gsoh	UWY2012	pmol 3-methylsulfinylpropyl GSL/mm2	9.2613	2.6772	1
10	myb28/myb29	UCD2012	pmol 3-methylsulfinylpropyl GSL/mm2	0.1066	2.6032	0.000887544
10	myb28/myb29	UWY2011	pmol 3-methylsulfinylpropyl GSL/mm2	1.0476	4.4001	0.187905
10	myb28/myb29	UWY2012	pmol 3-methylsulfinylpropyl GSL/mm2	1.1527	2.6439	0.00688782
11	myb28/gsm1	UCD2012	pmol 3-methylsulfinylpropyl GSL/mm2	15.0675	3.0639	0.933172
11	myb28/gsm1	UWY2011	pmol 3-methylsulfinylpropyl GSL/mm2	27.1073	4.0278	0.285871
11	myb28/gsm1	UWY2012	pmol 3-methylsulfinylpropyl GSL/mm2	8.1915	3.2675	1
12	myb29/gsm1	UCD2012	pmol 3-methylsulfinylpropyl GSL/mm2	65.0297	3.0411	0
12	myb29/gsm1	UWY2011	pmol 3-methylsulfinylpropyl GSL/mm2	98.7396	4.034	0
12	myb29/gsm1	UWY2012	pmol 3-methylsulfinylpropyl GSL/mm2	62.5502	3.6409	0
13	myb28/AOP2	UCD2012	pmol 3-methylsulfinylpropyl GSL/mm2	0.0055	4.1883	0.0228593
13	myb28/AOP2	UWY2011	pmol 3-methylsulfinylpropyl GSL/mm2	1.8344	4.4563	0.298287
13	myb28/AOP2	UWY2012	pmol 3-methylsulfinylpropyl GSL/mm2	2.5148	4.3761	0.384983
14	myb28/gsoh	UCD2012	pmol 3-methylsulfinylpropyl GSL/mm2	6.5292	3.9493	0.975911
14	myb28/gsoh	UWY2011	pmol 3-methylsulfinylpropyl GSL/mm2	13.2361	4.4791	0.999997
14	myb28/gsoh	UWY2012	pmol 3-methylsulfinylpropyl GSL/mm2	6.2249	3.583	0.983204
15	myb29/AOP2/gsoh	UCD2012	pmol 3-methylsulfinylpropyl GSL/mm2	1.839	3.1199	0.0537363
15	myb29/AOP2/gsoh	UWY2011	pmol 3-methylsulfinylpropyl GSL/mm2	3.5609	4.0808	0.32184
15	myb29/AOP2/gsoh	UWY2012	pmol 3-methylsulfinylpropyl GSL/mm2	4.5849	4.451	0.790885
16	AOP2/gsoh	UCD2012	pmol 3-methylsulfinylpropyl GSL/mm2	2.8309	2.4567	0.0129106
16	AOP2/gsoh	UWY2011	pmol 3-methylsulfinylpropyl GSL/mm2	6.0374	3.2899	0.431905
16	AOP2/gsoh	UWY2012	pmol 3-methylsulfinylpropyl GSL/mm2	5.1041	3.3735	0.796567
17	myb28/myb29/gsoh	UCD2012	pmol 3-methylsulfinylpropyl GSL/mm2	0.1533	2.5657	0.000613398
17	myb28/myb29/gsoh	UWY2011	pmol 3-methylsulfinylpropyl GSL/mm2	1.9964	3.8059	0.166677
17	myb28/myb29/gsoh	UWY2012	pmol 3-methylsulfinylpropyl GSL/mm2	1.0978	2.8916	0.00985535
1	Col-0	UCD2012	pmol 4-methoxy-indol-3-yl-methyl GSL/mm2	1.3939	0.3474	Col-0
1	Col-0	UWY2011	pmol 4-methoxy-indol-3-yl-methyl GSL/mm2	0.1526	0.436	Col-0
1	Col-0	UWY2012	pmol 4-methoxy-indol-3-yl-methyl GSL/mm2	1.6924	0.3734	Col-0
2	myb28	UCD2012	pmol 4-methoxy-indol-3-yl-methyl GSL/mm2	1.9704	0.35	0.640509
2	myb28	UWY2011	pmol 4-methoxy-indol-3-yl-methyl GSL/mm2	0.466	0.3988	0.0814448
2	myb28	UWY2012	pmol 4-methoxy-indol-3-yl-methyl GSL/mm2	1.7673	0.3761	1
3	myb29	UCD2012	pmol 4-methoxy-indol-3-yl-methyl GSL/mm2	1.9739	0.3504	0.597032
3	myb29	UWY2011	pmol 4-methoxy-indol-3-yl-methyl GSL/mm2	0.3287	0.3885	0.791532
3	myb29	UWY2012	pmol 4-methoxy-indol-3-yl-methyl GSL/mm2	2.0275	0.3693	0.994118
4	gsm1	UCD2012	pmol 4-methoxy-indol-3-yl-methyl GSL/mm2	1.7221	0.3486	0.966944
4	gsm1	UWY2011	pmol 4-methoxy-indol-3-yl-methyl GSL/mm2	0.2605	0.4221	1
4	gsm1	UWY2012	pmol 4-methoxy-indol-3-yl-methyl GSL/mm2	1.9806	0.378	0.998155
5	gsox1	UCD2012	pmol 4-methoxy-indol-3-yl-methyl GSL/mm2	2.0244	0.3463	0.514717
5	gsox1	UWY2011	pmol 4-methoxy-indol-3-yl-methyl GSL/mm2	0.3022	0.4129	0.787998
5	gsox1	UWY2012	pmol 4-methoxy-indol-3-yl-methyl GSL/mm2	1.4577	0.374	0.944122
6	gsox3	UCD2012	pmol 4-methoxy-indol-3-yl-methyl GSL/mm2	1.2223	0.3504	1
6	gsox3	UWY2011	pmol 4-methoxy-indol-3-yl-methyl GSL/mm2	0.2182	0.4061	0.999859
6	gsox3	UWY2012	pmol 4-methoxy-indol-3-yl-methyl GSL/mm2	1.7678	0.3735	1
7	AOP2	UCD2012	pmol 4-methoxy-indol-3-yl-methyl GSL/mm2	1.2978	0.4044	1
7	AOP2	UWY2011	pmol 4-methoxy-indol-3-yl-methyl GSL/mm2	0.0575	0.5947	0.999994
7	AOP2	UWY2012	pmol 4-methoxy-indol-3-yl-methyl GSL/mm2	1.5203	0.4229	0.972191
8	ESP	UCD2012	pmol 4-methoxy-indol-3-yl-methyl GSL/mm2	1.0873	0.3459	0.982762
8	ESP	UWY2011	pmol 4-methoxy-indol-3-yl-methyl GSL/mm2	0.2433	0.4385	0.999982
8	ESP	UWY2012	pmol 4-methoxy-indol-3-yl-methyl GSL/mm2	1.671	0.379	0.999852
9	gsoh	UCD2012	pmol 4-methoxy-indol-3-yl-methyl GSL/mm2	1.0392	0.3101	0.947374
9	gsoh	UWY2011	pmol 4-methoxy-indol-3-yl-methyl GSL/mm2	0.3942	0.3991	0.994718
9	gsoh	UWY2012	pmol 4-methoxy-indol-3-yl-methyl GSL/mm2	1.8605	0.3358	1
10	myb28/myb29	UCD2012	pmol 4-methoxy-indol-3-yl-methyl GSL/mm2	1.1406	0.3131	0.997666
10	myb28/myb29	UWY2011	pmol 4-methoxy-indol-3-yl-methyl GSL/mm2	0.272	0.4697	1
10	myb28/myb29	UWY2012	pmol 4-methoxy-indol-3-yl-methyl GSL/mm2	2.2476	0.3334	0.585587
11	myb28/gsm1	UCD2012	pmol 4-methoxy-indol-3-yl-methyl GSL/mm2	1.4766	0.3499	1
11	myb28/gsm1	UWY2011	pmol 4-methoxy-indol-3-yl-methyl GSL/mm2	0.1694	0.4374	1
11	myb28/gsm1	UWY2012	pmol 4-methoxy-indol-3-yl-methyl GSL/mm2	2.1576	0.3815	0.959373
12	myb29/gsm1	UCD2012	pmol 4-methoxy-indol-3-yl-methyl GSL/mm2	1.1301	0.3481	0.996074
12	myb29/gsm1	UWY2011	pmol 4-methoxy-indol-3-yl-methyl GSL/mm2	0.1132	0.4379	1
12	myb29/gsm1	UWY2012	pmol 4-methoxy-indol-3-yl-methyl GSL/mm2	2.208	0.4125	0.60099
13	myb28/AOP2	UCD2012	pmol 4-methoxy-indol-3-yl-methyl GSL/mm2	0.9678	0.4464	0.958532
13	myb28/AOP2	UWY2011	pmol 4-methoxy-indol-3-yl-methyl GSL/mm2	0.419	0.4747	1
13	myb28/AOP2	UWY2012	pmol 4-methoxy-indol-3-yl-methyl GSL/mm2	1.7092	0.4741	1
14	myb28/gsoh	UCD2012	pmol 4-methoxy-indol-3-yl-methyl GSL/mm2	2.1232	0.4253	0.930808
14	myb28/gsoh	UWY2011	pmol 4-methoxy-indol-3-yl-methyl GSL/mm2	0.1876	0.4768	1
14	myb28/gsoh	UWY2012	pmol 4-methoxy-indol-3-yl-methyl GSL/mm2	1.5856	0.4071	0.998795
15	myb29/AOP2/gsoh	UCD2012	pmol 4-methoxy-indol-3-yl-methyl GSL/mm2	1.8689	0.3546	0.614578
15	myb29/AOP2/gsoh	UWY2011	pmol 4-methoxy-indol-3-yl-methyl GSL/mm2	0.2458	0.4419	1
15	myb29/AOP2/gsoh	UWY2012	pmol 4-methoxy-indol-3-yl-methyl GSL/mm2	2.8287	0.4813	0.369467
16	AOP2/gsoh	UCD2012	pmol 4-methoxy-indol-3-yl-methyl GSL/mm2	1.5385	0.3018	0.999997
16	AOP2/gsoh	UWY2011	pmol 4-methoxy-indol-3-yl-methyl GSL/mm2	0.4374	0.375	0.813606
16	AOP2/gsoh	UWY2012	pmol 4-methoxy-indol-3-yl-methyl GSL/mm2	2.4732	0.3902	0.0875111
17	myb28/myb29/gsoh	UCD2012	pmol 4-methoxy-indol-3-yl-methyl GSL/mm2	1.5631	0.3101	0.999701
17	myb28/myb29/gsoh	UWY2011	pmol 4-methoxy-indol-3-yl-methyl GSL/mm2	0.0942	0.4183	1
17	myb28/myb29/gsoh	UWY2012	pmol 4-methoxy-indol-3-yl-methyl GSL/mm2	2.003	0.3516	0.993164
1	Col-0	UCD2012	pmol 4-methylsulfinylbutyl GSL/mm2	78.1502	6.317	Col-0
1	Col-0	UWY2011	pmol 4-methylsulfinylbutyl GSL/mm2	95.878	8.5165	Col-0
1	Col-0	UWY2012	pmol 4-methylsulfinylbutyl GSL/mm2	110.495	6.7368	Col-0
2	myb28	UCD2012	pmol 4-methylsulfinylbutyl GSL/mm2	36.5293	6.4016	8.73e-12
2	myb28	UWY2011	pmol 4-methylsulfinylbutyl GSL/mm2	48.2918	7.4763	4.45e-09
2	myb28	UWY2012	pmol 4-methylsulfinylbutyl GSL/mm2	22.6189	6.8163	1.11e-16
3	myb29	UCD2012	pmol 4-methylsulfinylbutyl GSL/mm2	48.402	6.4153	2e-05
3	myb29	UWY2011	pmol 4-methylsulfinylbutyl GSL/mm2	56.9585	7.1758	2.67e-06
3	myb29	UWY2012	pmol 4-methylsulfinylbutyl GSL/mm2	59.5913	6.6132	1.68e-06
4	gsm1	UCD2012	pmol 4-methylsulfinylbutyl GSL/mm2	8.6128	6.3629	0
4	gsm1	UWY2011	pmol 4-methylsulfinylbutyl GSL/mm2	13.295	8.1322	0
4	gsm1	UWY2012	pmol 4-methylsulfinylbutyl GSL/mm2	10.8439	6.8737	0
5	gsox1	UCD2012	pmol 4-methylsulfinylbutyl GSL/mm2	69.9511	6.2928	0.839589
5	gsox1	UWY2011	pmol 4-methylsulfinylbutyl GSL/mm2	91.2517	7.8746	1
5	gsox1	UWY2012	pmol 4-methylsulfinylbutyl GSL/mm2	90.9537	6.7544	0.329854
6	gsox3	UCD2012	pmol 4-methylsulfinylbutyl GSL/mm2	68.0865	6.4153	0.690519
6	gsox3	UWY2011	pmol 4-methylsulfinylbutyl GSL/mm2	85.2777	7.6779	0.92568
6	gsox3	UWY2012	pmol 4-methylsulfinylbutyl GSL/mm2	79.5903	6.7388	0.0216683
7	AOP2	UCD2012	pmol 4-methylsulfinylbutyl GSL/mm2	0.9503	7.9307	0
7	AOP2	UWY2011	pmol 4-methylsulfinylbutyl GSL/mm2	1.094	12.6531	0
7	AOP2	UWY2012	pmol 4-methylsulfinylbutyl GSL/mm2	0.5625	8.1538	0
8	ESP	UCD2012	pmol 4-methylsulfinylbutyl GSL/mm2	61.8687	6.2823	0.0578564
8	ESP	UWY2011	pmol 4-methylsulfinylbutyl GSL/mm2	72.8233	8.5814	0.062929
8	ESP	UWY2012	pmol 4-methylsulfinylbutyl GSL/mm2	92.6265	6.9016	0.534594
9	gsoh	UCD2012	pmol 4-methylsulfinylbutyl GSL/mm2	66.9204	5.1823	0.283214
9	gsoh	UWY2011	pmol 4-methylsulfinylbutyl GSL/mm2	101.289	7.4833	0.997141
9	gsoh	UWY2012	pmol 4-methylsulfinylbutyl GSL/mm2	111.012	5.5734	1
10	myb28/myb29	UCD2012	pmol 4-methylsulfinylbutyl GSL/mm2	0.4081	5.2796	0
10	myb28/myb29	UWY2011	pmol 4-methylsulfinylbutyl GSL/mm2	4.6742	9.4292	0
10	myb28/myb29	UWY2012	pmol 4-methylsulfinylbutyl GSL/mm2	1.6143	5.4953	0
11	myb28/gsm1	UCD2012	pmol 4-methylsulfinylbutyl GSL/mm2	1.0454	6.401	0
11	myb28/gsm1	UWY2011	pmol 4-methylsulfinylbutyl GSL/mm2	6.3171	8.5492	0
11	myb28/gsm1	UWY2012	pmol 4-methylsulfinylbutyl GSL/mm2	2.7434	6.9766	0
12	myb29/gsm1	UCD2012	pmol 4-methylsulfinylbutyl GSL/mm2	9.7186	6.3464	0
12	myb29/gsm1	UWY2011	pmol 4-methylsulfinylbutyl GSL/mm2	17.829	8.5654	0
12	myb29/gsm1	UWY2012	pmol 4-methylsulfinylbutyl GSL/mm2	21.372	7.8657	5.66e-15
13	myb28/AOP2	UCD2012	pmol 4-methylsulfinylbutyl GSL/mm2	1.3463	9.0746	0
13	myb28/AOP2	UWY2011	pmol 4-methylsulfinylbutyl GSL/mm2	0.1126	9.5604	0
13	myb28/AOP2	UWY2012	pmol 4-methylsulfinylbutyl GSL/mm2	0.942	9.547	4.44e-16
14	myb28/gsoh	UCD2012	pmol 4-methylsulfinylbutyl GSL/mm2	46.708	8.5097	0.000534559
14	myb28/gsoh	UWY2011	pmol 4-methylsulfinylbutyl GSL/mm2	71.8751	9.6099	0.0589243
14	myb28/gsoh	UWY2012	pmol 4-methylsulfinylbutyl GSL/mm2	67.5188	7.7135	0.00118064
15	myb29/AOP2/gsoh	UCD2012	pmol 4-methylsulfinylbutyl GSL/mm2	9.7936	6.5367	0
15	myb29/AOP2/gsoh	UWY2011	pmol 4-methylsulfinylbutyl GSL/mm2	7.2711	8.6749	0
15	myb29/AOP2/gsoh	UWY2012	pmol 4-methylsulfinylbutyl GSL/mm2	47.8304	9.7386	3.12e-05
16	AOP2/gsoh	UCD2012	pmol 4-methylsulfinylbutyl GSL/mm2	12.5109	4.9146	0
16	AOP2/gsoh	UWY2011	pmol 4-methylsulfinylbutyl GSL/mm2	21.1297	6.7818	0
16	AOP2/gsoh	UWY2012	pmol 4-methylsulfinylbutyl GSL/mm2	43.9916	7.2294	8.4e-11
17	myb28/myb29/gsoh	UCD2012	pmol 4-methylsulfinylbutyl GSL/mm2	1.2483	5.1843	0
17	myb28/myb29/gsoh	UWY2011	pmol 4-methylsulfinylbutyl GSL/mm2	4.1384	8.0235	0
17	myb28/myb29/gsoh	UWY2012	pmol 4-methylsulfinylbutyl GSL/mm2	2.0881	6.0718	0
1	Col-0	UCD2012	pmol 5-methylsulfinylpentyl GSL/mm2	3.4882	0.423	Col-0
1	Col-0	UWY2011	pmol 5-methylsulfinylpentyl GSL/mm2	4.2133	0.5679	Col-0
1	Col-0	UWY2012	pmol 5-methylsulfinylpentyl GSL/mm2	5.6656	0.4427	Col-0
2	myb28	UCD2012	pmol 5-methylsulfinylpentyl GSL/mm2	1.3624	0.4279	1.21e-05
2	myb28	UWY2011	pmol 5-methylsulfinylpentyl GSL/mm2	1.7147	0.5012	9.89e-05
2	myb28	UWY2012	pmol 5-methylsulfinylpentyl GSL/mm2	0.8691	0.4484	8.88e-16
3	myb29	UCD2012	pmol 5-methylsulfinylpentyl GSL/mm2	2.5271	0.4287	0.303843
3	myb29	UWY2011	pmol 5-methylsulfinylpentyl GSL/mm2	2.8058	0.482	0.110215
3	myb29	UWY2012	pmol 5-methylsulfinylpentyl GSL/mm2	3.5665	0.4353	0.00147921
4	gsm1	UCD2012	pmol 5-methylsulfinylpentyl GSL/mm2	0.005	0.4254	3.77e-15
4	gsm1	UWY2011	pmol 5-methylsulfinylpentyl GSL/mm2	0.267	0.5432	2.55e-11
4	gsm1	UWY2012	pmol 5-methylsulfinylpentyl GSL/mm2	0.1084	0.4519	0
5	gsox1	UCD2012	pmol 5-methylsulfinylpentyl GSL/mm2	2.9653	0.4209	0.92312
5	gsox1	UWY2011	pmol 5-methylsulfinylpentyl GSL/mm2	3.5582	0.5267	0.999328
5	gsox1	UWY2012	pmol 5-methylsulfinylpentyl GSL/mm2	4.5221	0.4443	0.257313
6	gsox3	UCD2012	pmol 5-methylsulfinylpentyl GSL/mm2	2.817	0.4287	0.882604
6	gsox3	UWY2011	pmol 5-methylsulfinylpentyl GSL/mm2	3.9935	0.5141	1
6	gsox3	UWY2012	pmol 5-methylsulfinylpentyl GSL/mm2	4.2462	0.4432	0.0855944
7	AOP2	UCD2012	pmol 5-methylsulfinylpentyl GSL/mm2	3.7973	0.5268	1
7	AOP2	UWY2011	pmol 5-methylsulfinylpentyl GSL/mm2	2.6634	0.8357	0.326568
7	AOP2	UWY2012	pmol 5-methylsulfinylpentyl GSL/mm2	4.6123	0.5368	0.441768
8	ESP	UCD2012	pmol 5-methylsulfinylpentyl GSL/mm2	2.7007	0.4203	0.450942
8	ESP	UWY2011	pmol 5-methylsulfinylpentyl GSL/mm2	3.4754	0.5722	0.95952
8	ESP	UWY2012	pmol 5-methylsulfinylpentyl GSL/mm2	5.1416	0.4543	0.973705
9	gsoh	UCD2012	pmol 5-methylsulfinylpentyl GSL/mm2	2.7915	0.3499	0.524463
9	gsoh	UWY2011	pmol 5-methylsulfinylpentyl GSL/mm2	4.3608	0.5016	0.999999
9	gsoh	UWY2012	pmol 5-methylsulfinylpentyl GSL/mm2	6.0161	0.3673	0.999994
10	myb28/myb29	UCD2012	pmol 5-methylsulfinylpentyl GSL/mm2	0.0761	0.3561	0
10	myb28/myb29	UWY2011	pmol 5-methylsulfinylpentyl GSL/mm2	0.1459	0.6267	2.08e-10
10	myb28/myb29	UWY2012	pmol 5-methylsulfinylpentyl GSL/mm2	0.0714	0.3621	0
11	myb28/gsm1	UCD2012	pmol 5-methylsulfinylpentyl GSL/mm2	0.0562	0.4278	2.55e-15
11	myb28/gsm1	UWY2011	pmol 5-methylsulfinylpentyl GSL/mm2	0.1727	0.5701	6.25e-12
11	myb28/gsm1	UWY2012	pmol 5-methylsulfinylpentyl GSL/mm2	0.0536	0.4589	0
12	myb29/gsm1	UCD2012	pmol 5-methylsulfinylpentyl GSL/mm2	0.0103	0.4243	8.99e-15
12	myb29/gsm1	UWY2011	pmol 5-methylsulfinylpentyl GSL/mm2	0.2594	0.5711	6.82e-11
12	myb29/gsm1	UWY2012	pmol 5-methylsulfinylpentyl GSL/mm2	0.2107	0.5161	0
13	myb28/AOP2	UCD2012	pmol 5-methylsulfinylpentyl GSL/mm2	0.7609	0.5995	2.71e-06
13	myb28/AOP2	UWY2011	pmol 5-methylsulfinylpentyl GSL/mm2	0.8654	0.6352	8.38e-07
13	myb28/AOP2	UWY2012	pmol 5-methylsulfinylpentyl GSL/mm2	4.4219	0.6271	0.586123
14	myb28/gsoh	UCD2012	pmol 5-methylsulfinylpentyl GSL/mm2	1.2353	0.5633	0.00104779
14	myb28/gsoh	UWY2011	pmol 5-methylsulfinylpentyl GSL/mm2	2.8025	0.6385	0.200053
14	myb28/gsoh	UWY2012	pmol 5-methylsulfinylpentyl GSL/mm2	3.4258	0.5071	0.00292752
15	myb29/AOP2/gsoh	UCD2012	pmol 5-methylsulfinylpentyl GSL/mm2	2.6814	0.4365	0.650712
15	myb29/AOP2/gsoh	UWY2011	pmol 5-methylsulfinylpentyl GSL/mm2	0.5582	0.5782	3.12e-09
15	myb29/AOP2/gsoh	UWY2012	pmol 5-methylsulfinylpentyl GSL/mm2	6.0732	0.6385	0.972718
16	AOP2/gsoh	UCD2012	pmol 5-methylsulfinylpentyl GSL/mm2	3.14	0.3329	0.961161
16	AOP2/gsoh	UWY2011	pmol 5-methylsulfinylpentyl GSL/mm2	4.0733	0.4568	1
16	AOP2/gsoh	UWY2012	pmol 5-methylsulfinylpentyl GSL/mm2	6.7354	0.4752	0.891149
17	myb28/myb29/gsoh	UCD2012	pmol 5-methylsulfinylpentyl GSL/mm2	0.012	0.3501	0
17	myb28/myb29/gsoh	UWY2011	pmol 5-methylsulfinylpentyl GSL/mm2	0.2313	0.5363	6.07e-12
17	myb28/myb29/gsoh	UWY2012	pmol 5-methylsulfinylpentyl GSL/mm2	0.1214	0.4006	0
1	Col-0	UCD2012	pmol 7-methylsulfinylheptyl GSL/mm2	4.6825	0.5566	Col-0
1	Col-0	UWY2011	pmol 7-methylsulfinylheptyl GSL/mm2	2.6245	0.7188	Col-0
1	Col-0	UWY2012	pmol 7-methylsulfinylheptyl GSL/mm2	3.3285	0.5961	Col-0
2	myb28	UCD2012	pmol 7-methylsulfinylheptyl GSL/mm2	0.1046	0.5619	2.8e-11
2	myb28	UWY2011	pmol 7-methylsulfinylheptyl GSL/mm2	0.4089	0.6464	3.97e-08
2	myb28	UWY2012	pmol 7-methylsulfinylheptyl GSL/mm2	0.119	0.6015	9.28e-12
3	myb29	UCD2012	pmol 7-methylsulfinylheptyl GSL/mm2	5.8423	0.5628	0.427892
3	myb29	UWY2011	pmol 7-methylsulfinylheptyl GSL/mm2	2.8618	0.626	0.999997
3	myb29	UWY2012	pmol 7-methylsulfinylheptyl GSL/mm2	2.786	0.5879	0.796427
4	gsm1	UCD2012	pmol 7-methylsulfinylheptyl GSL/mm2	1.1624	0.5593	1.27e-06
4	gsm1	UWY2011	pmol 7-methylsulfinylheptyl GSL/mm2	0.9242	0.6918	0.000562631
4	gsm1	UWY2012	pmol 7-methylsulfinylheptyl GSL/mm2	1.0927	0.6053	3e-06
5	gsox1	UCD2012	pmol 7-methylsulfinylheptyl GSL/mm2	5.5848	0.5546	0.85586
5	gsox1	UWY2011	pmol 7-methylsulfinylheptyl GSL/mm2	2.6454	0.674	1
5	gsox1	UWY2012	pmol 7-methylsulfinylheptyl GSL/mm2	3.918	0.5973	0.984856
6	gsox3	UCD2012	pmol 7-methylsulfinylheptyl GSL/mm2	4.1626	0.5628	0.999984
6	gsox3	UWY2011	pmol 7-methylsulfinylheptyl GSL/mm2	2.4748	0.6606	1
6	gsox3	UWY2012	pmol 7-methylsulfinylheptyl GSL/mm2	2.326	0.5963	0.141811
7	AOP2	UCD2012	pmol 7-methylsulfinylheptyl GSL/mm2	5.3462	0.668	1
7	AOP2	UWY2011	pmol 7-methylsulfinylheptyl GSL/mm2	0.9795	1.0183	0.0170727
7	AOP2	UWY2012	pmol 7-methylsulfinylheptyl GSL/mm2	3.8984	0.6934	0.99999
8	ESP	UCD2012	pmol 7-methylsulfinylheptyl GSL/mm2	4.0072	0.5539	0.971643
8	ESP	UWY2011	pmol 7-methylsulfinylheptyl GSL/mm2	2.289	0.7236	0.987819
8	ESP	UWY2012	pmol 7-methylsulfinylheptyl GSL/mm2	2.9732	0.6073	0.978879
9	gsoh	UCD2012	pmol 7-methylsulfinylheptyl GSL/mm2	3.9526	0.4816	0.905084
9	gsoh	UWY2011	pmol 7-methylsulfinylheptyl GSL/mm2	3.0322	0.647	0.997336
9	gsoh	UWY2012	pmol 7-methylsulfinylheptyl GSL/mm2	3.6356	0.52	0.999957
10	myb28/myb29	UCD2012	pmol 7-methylsulfinylheptyl GSL/mm2	0.2268	0.4878	2e-15
10	myb28/myb29	UWY2011	pmol 7-methylsulfinylheptyl GSL/mm2	0.433	0.7835	2.69e-05
10	myb28/myb29	UWY2012	pmol 7-methylsulfinylheptyl GSL/mm2	0.0081	0.515	0
11	myb28/gsm1	UCD2012	pmol 7-methylsulfinylheptyl GSL/mm2	0.1579	0.5619	1.33e-11
11	myb28/gsm1	UWY2011	pmol 7-methylsulfinylheptyl GSL/mm2	0.21	0.7213	4.02e-08
11	myb28/gsm1	UWY2012	pmol 7-methylsulfinylheptyl GSL/mm2	0.047	0.6123	5.79e-13
12	myb29/gsm1	UCD2012	pmol 7-methylsulfinylheptyl GSL/mm2	1.4438	0.5582	2.62e-05
12	myb29/gsm1	UWY2011	pmol 7-methylsulfinylheptyl GSL/mm2	1.4204	0.7223	0.0380325
12	myb29/gsm1	UWY2012	pmol 7-methylsulfinylheptyl GSL/mm2	1.6764	0.6732	0.00382213
13	myb28/AOP2	UCD2012	pmol 7-methylsulfinylheptyl GSL/mm2	0.7048	0.7487	2.18e-05
13	myb28/AOP2	UWY2011	pmol 7-methylsulfinylheptyl GSL/mm2	0.3314	0.7929	1.01e-06
13	myb28/AOP2	UWY2012	pmol 7-methylsulfinylheptyl GSL/mm2	2.9877	0.7918	0.999922
14	myb28/gsoh	UCD2012	pmol 7-methylsulfinylheptyl GSL/mm2	0.6306	0.7084	1.81e-05
14	myb28/gsoh	UWY2011	pmol 7-methylsulfinylheptyl GSL/mm2	1.0683	0.7968	0.00443902
14	myb28/gsoh	UWY2012	pmol 7-methylsulfinylheptyl GSL/mm2	1.9933	0.6627	0.0386269
15	myb29/AOP2/gsoh	UCD2012	pmol 7-methylsulfinylheptyl GSL/mm2	3.8567	0.5711	0.968558
15	myb29/AOP2/gsoh	UWY2011	pmol 7-methylsulfinylheptyl GSL/mm2	0.3399	0.7301	9.3e-08
15	myb29/AOP2/gsoh	UWY2012	pmol 7-methylsulfinylheptyl GSL/mm2	4.2884	0.8055	0.624765
16	AOP2/gsoh	UCD2012	pmol 7-methylsulfinylheptyl GSL/mm2	4.2283	0.4646	0.990281
16	AOP2/gsoh	UWY2011	pmol 7-methylsulfinylheptyl GSL/mm2	2.364	0.5992	0.987379
16	AOP2/gsoh	UWY2012	pmol 7-methylsulfinylheptyl GSL/mm2	5.1475	0.6294	0.0711427
17	myb28/myb29/gsoh	UCD2012	pmol 7-methylsulfinylheptyl GSL/mm2	0.2001	0.4817	2.22e-16
17	myb28/myb29/gsoh	UWY2011	pmol 7-methylsulfinylheptyl GSL/mm2	0.2307	0.6844	9.71e-09
17	myb28/myb29/gsoh	UWY2012	pmol 7-methylsulfinylheptyl GSL/mm2	0.0413	0.5522	5.88e-15
1	Col-0	UCD2012	pmol 8-methylsulfinyloctyl GSL/mm2	17.8553	2.0873	Col-0
1	Col-0	UWY2011	pmol 8-methylsulfinyloctyl GSL/mm2	10.4916	2.7197	Col-0
1	Col-0	UWY2012	pmol 8-methylsulfinyloctyl GSL/mm2	8.8546	2.1659	Col-0
2	myb28	UCD2012	pmol 8-methylsulfinyloctyl GSL/mm2	0.0851	2.1048	8.85e-10
2	myb28	UWY2011	pmol 8-methylsulfinyloctyl GSL/mm2	0.5855	2.4501	1.48e-11
2	myb28	UWY2012	pmol 8-methylsulfinyloctyl GSL/mm2	0.7979	2.1892	6.18e-11
3	myb29	UCD2012	pmol 8-methylsulfinyloctyl GSL/mm2	21.0414	2.108	0.861291
3	myb29	UWY2011	pmol 8-methylsulfinyloctyl GSL/mm2	9.7708	2.374	0.999784
3	myb29	UWY2012	pmol 8-methylsulfinyloctyl GSL/mm2	7.8629	2.137	0.988391
4	gsm1	UCD2012	pmol 8-methylsulfinyloctyl GSL/mm2	12.2051	2.0947	0.275855
4	gsm1	UWY2011	pmol 8-methylsulfinyloctyl GSL/mm2	8.2467	2.6191	0.706993
4	gsm1	UWY2012	pmol 8-methylsulfinyloctyl GSL/mm2	7.6969	2.203	0.948363
5	gsox1	UCD2012	pmol 8-methylsulfinyloctyl GSL/mm2	22.9206	2.0771	0.477015
5	gsox1	UWY2011	pmol 8-methylsulfinyloctyl GSL/mm2	9.0009	2.5527	0.991215
5	gsox1	UWY2012	pmol 8-methylsulfinyloctyl GSL/mm2	8.8324	2.1728	1
6	gsox3	UCD2012	pmol 8-methylsulfinyloctyl GSL/mm2	16.7957	2.108	1
6	gsox3	UWY2011	pmol 8-methylsulfinyloctyl GSL/mm2	8.4172	2.5028	0.823857
6	gsox3	UWY2012	pmol 8-methylsulfinyloctyl GSL/mm2	6.3787	2.168	0.238619
7	AOP2	UCD2012	pmol 8-methylsulfinyloctyl GSL/mm2	15.0753	2.5064	0.949782
7	AOP2	UWY2011	pmol 8-methylsulfinyloctyl GSL/mm2	3.406	3.8393	0.0115889
7	AOP2	UWY2012	pmol 8-methylsulfinyloctyl GSL/mm2	6.6992	2.5497	0.634748
8	ESP	UCD2012	pmol 8-methylsulfinyloctyl GSL/mm2	17.1782	2.0747	1
8	ESP	UWY2011	pmol 8-methylsulfinyloctyl GSL/mm2	10.6227	2.7376	1
8	ESP	UWY2012	pmol 8-methylsulfinyloctyl GSL/mm2	7.9322	2.2132	0.99586
9	gsoh	UCD2012	pmol 8-methylsulfinyloctyl GSL/mm2	15.0234	1.8016	0.920509
9	gsoh	UWY2011	pmol 8-methylsulfinyloctyl GSL/mm2	10.2985	2.4521	1
9	gsoh	UWY2012	pmol 8-methylsulfinyloctyl GSL/mm2	9.8017	1.8708	0.994602
10	myb28/myb29	UCD2012	pmol 8-methylsulfinyloctyl GSL/mm2	0.4225	1.8247	5.03e-13
10	myb28/myb29	UWY2011	pmol 8-methylsulfinyloctyl GSL/mm2	0.554	2.9611	1.2e-09
10	myb28/myb29	UWY2012	pmol 8-methylsulfinyloctyl GSL/mm2	0.5533	1.8507	1.55e-15
11	myb28/gsm1	UCD2012	pmol 8-methylsulfinyloctyl GSL/mm2	0.244	2.1046	4.95e-10
11	myb28/gsm1	UWY2011	pmol 8-methylsulfinyloctyl GSL/mm2	0.5856	2.7292	1.78e-10
11	myb28/gsm1	UWY2012	pmol 8-methylsulfinyloctyl GSL/mm2	0.6924	2.231	4.68e-11
12	myb29/gsm1	UCD2012	pmol 8-methylsulfinyloctyl GSL/mm2	12.6421	2.0907	0.456786
12	myb29/gsm1	UWY2011	pmol 8-methylsulfinyloctyl GSL/mm2	10.0475	2.7329	1
12	myb29/gsm1	UWY2012	pmol 8-methylsulfinyloctyl GSL/mm2	11.0816	2.462	0.698927
13	myb28/AOP2	UCD2012	pmol 8-methylsulfinyloctyl GSL/mm2	0.8399	2.8026	7.29e-06
13	myb28/AOP2	UWY2011	pmol 8-methylsulfinyloctyl GSL/mm2	0.9641	2.9963	5.74e-09
13	myb28/AOP2	UWY2012	pmol 8-methylsulfinyloctyl GSL/mm2	5.2471	2.9235	0.165213
14	myb28/gsoh	UCD2012	pmol 8-methylsulfinyloctyl GSL/mm2	4.0802	2.6531	0.000724199
14	myb28/gsoh	UWY2011	pmol 8-methylsulfinyloctyl GSL/mm2	3.8481	3.0111	0.000941052
14	myb28/gsoh	UWY2012	pmol 8-methylsulfinyloctyl GSL/mm2	4.193	2.4265	0.0029193
15	myb29/AOP2/gsoh	UCD2012	pmol 8-methylsulfinyloctyl GSL/mm2	14.2854	2.1389	0.947679
15	myb29/AOP2/gsoh	UWY2011	pmol 8-methylsulfinyloctyl GSL/mm2	1.3696	2.7621	7.03e-08
15	myb29/AOP2/gsoh	UWY2012	pmol 8-methylsulfinyloctyl GSL/mm2	11.3457	2.97	0.256253
16	AOP2/gsoh	UCD2012	pmol 8-methylsulfinyloctyl GSL/mm2	16.858	1.7371	0.999975
16	AOP2/gsoh	UWY2011	pmol 8-methylsulfinyloctyl GSL/mm2	8.9044	2.2745	0.606995
16	AOP2/gsoh	UWY2012	pmol 8-methylsulfinyloctyl GSL/mm2	10.7181	2.2964	1
17	myb28/myb29/gsoh	UCD2012	pmol 8-methylsulfinyloctyl GSL/mm2	0.261	1.8024	1.59e-12
17	myb28/myb29/gsoh	UWY2011	pmol 8-methylsulfinyloctyl GSL/mm2	0.6568	2.5915	9.9e-11
17	myb28/myb29/gsoh	UWY2012	pmol 8-methylsulfinyloctyl GSL/mm2	0.7087	2.0012	7.08e-14
1	Col-0	UCD2012	pmol Alkenyl GSL/mm2	1.2611	4.6212	Col-0
1	Col-0	UWY2011	pmol Alkenyl GSL/mm2	2.136	6.3854	Col-0
1	Col-0	UWY2012	pmol Alkenyl GSL/mm2	0.2098	4.8835	Col-0
2	myb28	UCD2012	pmol Alkenyl GSL/mm2	2.049	4.6923	1
2	myb28	UWY2011	pmol Alkenyl GSL/mm2	1.6958	5.5385	1
2	myb28	UWY2012	pmol Alkenyl GSL/mm2	0.1667	4.9532	1
3	myb29	UCD2012	pmol Alkenyl GSL/mm2	1.3492	4.7037	1
3	myb29	UWY2011	pmol Alkenyl GSL/mm2	2.4888	5.2908	1
3	myb29	UWY2012	pmol Alkenyl GSL/mm2	1.0235	4.7839	1
4	gsm1	UCD2012	pmol Alkenyl GSL/mm2	1.1839	4.6603	1
4	gsm1	UWY2011	pmol Alkenyl GSL/mm2	1.1298	6.0741	1
4	gsm1	UWY2012	pmol Alkenyl GSL/mm2	0.5391	4.9998	1
5	gsox1	UCD2012	pmol Alkenyl GSL/mm2	2.3803	4.6021	1
5	gsox1	UWY2011	pmol Alkenyl GSL/mm2	3.1415	5.8634	1
5	gsox1	UWY2012	pmol Alkenyl GSL/mm2	1.2514	4.9008	1
6	gsox3	UCD2012	pmol Alkenyl GSL/mm2	1.8872	4.7037	1
6	gsox3	UWY2011	pmol Alkenyl GSL/mm2	2.6503	5.7006	1
6	gsox3	UWY2012	pmol Alkenyl GSL/mm2	0.7603	4.8872	1
7	AOP2	UCD2012	pmol Alkenyl GSL/mm2	60.1247	5.9428	7.77e-16
7	AOP2	UWY2011	pmol Alkenyl GSL/mm2	42.7998	9.6888	0.014389
7	AOP2	UWY2012	pmol Alkenyl GSL/mm2	87.4947	6.0629	0
8	ESP	UCD2012	pmol Alkenyl GSL/mm2	1.9669	4.5933	1
8	ESP	UWY2011	pmol Alkenyl GSL/mm2	2.6996	6.4353	1
8	ESP	UWY2012	pmol Alkenyl GSL/mm2	0.4711	5.026	1
9	gsoh	UCD2012	pmol Alkenyl GSL/mm2	1.7275	3.6661	1
9	gsoh	UWY2011	pmol Alkenyl GSL/mm2	3.5816	5.5436	1
9	gsoh	UWY2012	pmol Alkenyl GSL/mm2	1.2358	3.8955	1
10	myb28/myb29	UCD2012	pmol Alkenyl GSL/mm2	0.8467	3.7495	1
10	myb28/myb29	UWY2011	pmol Alkenyl GSL/mm2	1.3361	7.1217	1
10	myb28/myb29	UWY2012	pmol Alkenyl GSL/mm2	0.506	3.8266	1
11	myb28/gsm1	UCD2012	pmol Alkenyl GSL/mm2	0.9036	4.6918	1
11	myb28/gsm1	UWY2011	pmol Alkenyl GSL/mm2	2.0698	6.4091	1
11	myb28/gsm1	UWY2012	pmol Alkenyl GSL/mm2	0.4132	5.0869	1
12	myb29/gsm1	UCD2012	pmol Alkenyl GSL/mm2	0.6371	4.6465	1
12	myb29/gsm1	UWY2011	pmol Alkenyl GSL/mm2	2.0394	6.4237	1
12	myb29/gsm1	UWY2012	pmol Alkenyl GSL/mm2	0.2673	5.8153	1
13	myb28/AOP2	UCD2012	pmol Alkenyl GSL/mm2	21.9764	6.8641	0.0271575
13	myb28/AOP2	UWY2011	pmol Alkenyl GSL/mm2	26.4041	7.2265	0.311913
13	myb28/AOP2	UWY2012	pmol Alkenyl GSL/mm2	81.252	7.1903	0
14	myb28/gsoh	UCD2012	pmol Alkenyl GSL/mm2	1.0595	6.4111	1
14	myb28/gsoh	UWY2011	pmol Alkenyl GSL/mm2	2.9775	7.2621	1
14	myb28/gsoh	UWY2012	pmol Alkenyl GSL/mm2	0.2027	5.6974	1
15	myb29/AOP2/gsoh	UCD2012	pmol Alkenyl GSL/mm2	57.5412	4.8039	0
15	myb29/AOP2/gsoh	UWY2011	pmol Alkenyl GSL/mm2	23.1095	6.5112	0.373606
15	myb29/AOP2/gsoh	UWY2012	pmol Alkenyl GSL/mm2	81.87	7.3379	0
16	AOP2/gsoh	UCD2012	pmol Alkenyl GSL/mm2	74.0044	3.4351	0
16	AOP2/gsoh	UWY2011	pmol Alkenyl GSL/mm2	98.828	4.9665	0
16	AOP2/gsoh	UWY2012	pmol Alkenyl GSL/mm2	124.967	5.2957	0
17	myb28/myb29/gsoh	UCD2012	pmol Alkenyl GSL/mm2	0.926	3.6679	1
17	myb28/myb29/gsoh	UWY2011	pmol Alkenyl GSL/mm2	1.8369	5.9841	1
17	myb28/myb29/gsoh	UWY2012	pmol Alkenyl GSL/mm2	0.067	4.3295	1
1	Col-0	UCD2012	pmol Allyl GSL/mm2	0.6478	0.5701	Col-0
1	Col-0	UWY2011	pmol Allyl GSL/mm2	1.1703	0.7825	Col-0
1	Col-0	UWY2012	pmol Allyl GSL/mm2	0.3751	0.6004	Col-0
2	myb28	UCD2012	pmol Allyl GSL/mm2	0.9063	0.5783	1
2	myb28	UWY2011	pmol Allyl GSL/mm2	0.5349	0.6814	0.999992
2	myb28	UWY2012	pmol Allyl GSL/mm2	0.1708	0.6089	1
3	myb29	UCD2012	pmol Allyl GSL/mm2	0.4819	0.5796	1
3	myb29	UWY2011	pmol Allyl GSL/mm2	0.5398	0.6519	0.999948
3	myb29	UWY2012	pmol Allyl GSL/mm2	0.2834	0.5888	1
4	gsm1	UCD2012	pmol Allyl GSL/mm2	0.1632	0.5745	0.999079
4	gsm1	UWY2011	pmol Allyl GSL/mm2	0.3139	0.7453	0.991093
4	gsm1	UWY2012	pmol Allyl GSL/mm2	0.093	0.6144	0.999986
5	gsox1	UCD2012	pmol Allyl GSL/mm2	0.7168	0.5676	1
5	gsox1	UWY2011	pmol Allyl GSL/mm2	1.4697	0.7202	0.999998
5	gsox1	UWY2012	pmol Allyl GSL/mm2	0.4781	0.6026	1
6	gsox3	UCD2012	pmol Allyl GSL/mm2	0.5799	0.5796	1
6	gsox3	UWY2011	pmol Allyl GSL/mm2	0.8515	0.7008	1
6	gsox3	UWY2012	pmol Allyl GSL/mm2	0.4094	0.601	1
7	AOP2	UCD2012	pmol Allyl GSL/mm2	11.0791	0.7278	0
7	AOP2	UWY2011	pmol Allyl GSL/mm2	6.8843	1.1794	0.00197981
7	AOP2	UWY2012	pmol Allyl GSL/mm2	11.5564	0.7419	0
8	ESP	UCD2012	pmol Allyl GSL/mm2	0.6196	0.5666	1
8	ESP	UWY2011	pmol Allyl GSL/mm2	0.4994	0.7886	0.999904
8	ESP	UWY2012	pmol Allyl GSL/mm2	0.1742	0.6177	1
9	gsoh	UCD2012	pmol Allyl GSL/mm2	0.6084	0.4568	1
9	gsoh	UWY2011	pmol Allyl GSL/mm2	1.5536	0.682	1
9	gsoh	UWY2012	pmol Allyl GSL/mm2	0.3173	0.4832	1
10	myb28/myb29	UCD2012	pmol Allyl GSL/mm2	0.1305	0.4666	0.995233
10	myb28/myb29	UWY2011	pmol Allyl GSL/mm2	0.1223	0.8707	0.889078
10	myb28/myb29	UWY2012	pmol Allyl GSL/mm2	0.1397	0.4751	0.99999
11	myb28/gsm1	UCD2012	pmol Allyl GSL/mm2	0.3037	0.5783	0.999995
11	myb28/gsm1	UWY2011	pmol Allyl GSL/mm2	0.3786	0.7855	0.999095
11	myb28/gsm1	UWY2012	pmol Allyl GSL/mm2	0.1905	0.6248	1
12	myb29/gsm1	UCD2012	pmol Allyl GSL/mm2	0.107	0.5729	0.998997
12	myb29/gsm1	UWY2011	pmol Allyl GSL/mm2	0.3501	0.7872	0.99834
12	myb29/gsm1	UWY2012	pmol Allyl GSL/mm2	0.2109	0.7117	1
13	myb28/AOP2	UCD2012	pmol Allyl GSL/mm2	4.2153	0.8376	0.0013606
13	myb28/AOP2	UWY2011	pmol Allyl GSL/mm2	4.0919	0.8833	0.213421
13	myb28/AOP2	UWY2012	pmol Allyl GSL/mm2	10.4103	0.877	0
14	myb28/gsoh	UCD2012	pmol Allyl GSL/mm2	0.4964	0.7834	1
14	myb28/gsoh	UWY2011	pmol Allyl GSL/mm2	0.9147	0.8877	1
14	myb28/gsoh	UWY2012	pmol Allyl GSL/mm2	0.2779	0.6979	1
15	myb29/AOP2/gsoh	UCD2012	pmol Allyl GSL/mm2	5.8166	0.5916	9.98e-12
15	myb29/AOP2/gsoh	UWY2011	pmol Allyl GSL/mm2	2.2112	0.7977	0.997231
15	myb29/AOP2/gsoh	UWY2012	pmol Allyl GSL/mm2	7.0202	0.8944	0
16	AOP2/gsoh	UCD2012	pmol Allyl GSL/mm2	7.5734	0.4297	0
16	AOP2/gsoh	UWY2011	pmol Allyl GSL/mm2	10.3136	0.6134	0
16	AOP2/gsoh	UWY2012	pmol Allyl GSL/mm2	11.7741	0.6497	0
17	myb28/myb29/gsoh	UCD2012	pmol Allyl GSL/mm2	0.3106	0.4571	0.999929
17	myb28/myb29/gsoh	UWY2011	pmol Allyl GSL/mm2	0.1639	0.7346	0.989719
17	myb28/myb29/gsoh	UWY2012	pmol Allyl GSL/mm2	0.3831	0.5349	1
1	Col-0	UCD2012	pmol But-3-enyl GSL/mm2	0.5294	4.1473	Col-0
1	Col-0	UWY2011	pmol But-3-enyl GSL/mm2	0.9685	5.7266	Col-0
1	Col-0	UWY2012	pmol But-3-enyl GSL/mm2	0.403	4.409	Col-0
2	myb28	UCD2012	pmol But-3-enyl GSL/mm2	1.049	4.2129	1
2	myb28	UWY2011	pmol But-3-enyl GSL/mm2	1.1638	4.9661	1
2	myb28	UWY2012	pmol But-3-enyl GSL/mm2	0.1078	4.469	1
3	myb29	UCD2012	pmol But-3-enyl GSL/mm2	0.7726	4.2232	1
3	myb29	UWY2011	pmol But-3-enyl GSL/mm2	1.9298	4.7436	1
3	myb29	UWY2012	pmol But-3-enyl GSL/mm2	0.6618	4.3173	1
4	gsm1	UCD2012	pmol But-3-enyl GSL/mm2	0.9273	4.1843	1
4	gsm1	UWY2011	pmol But-3-enyl GSL/mm2	0.8177	5.4471	1
4	gsm1	UWY2012	pmol But-3-enyl GSL/mm2	0.3195	4.5116	1
5	gsox1	UCD2012	pmol But-3-enyl GSL/mm2	1.5702	4.132	1
5	gsox1	UWY2011	pmol But-3-enyl GSL/mm2	1.6668	5.2579	1
5	gsox1	UWY2012	pmol But-3-enyl GSL/mm2	1.0669	4.4224	1
6	gsox3	UCD2012	pmol But-3-enyl GSL/mm2	1.2121	4.2232	1
6	gsox3	UWY2011	pmol But-3-enyl GSL/mm2	1.8027	5.1116	1
6	gsox3	UWY2012	pmol But-3-enyl GSL/mm2	0.369	4.4109	1
7	AOP2	UCD2012	pmol But-3-enyl GSL/mm2	48.9632	5.3332	6.8e-13
7	AOP2	UWY2011	pmol But-3-enyl GSL/mm2	35.9191	8.6922	0.0212058
7	AOP2	UWY2012	pmol But-3-enyl GSL/mm2	76.3185	5.4557	0
8	ESP	UCD2012	pmol But-3-enyl GSL/mm2	1.2542	4.124	1
8	ESP	UWY2011	pmol But-3-enyl GSL/mm2	2.2052	5.7714	1
8	ESP	UWY2012	pmol But-3-enyl GSL/mm2	0.4737	4.5325	1
9	gsoh	UCD2012	pmol But-3-enyl GSL/mm2	1.0239	3.2929	1
9	gsoh	UWY2011	pmol But-3-enyl GSL/mm2	2.0084	4.9706	1
9	gsoh	UWY2012	pmol But-3-enyl GSL/mm2	0.8204	3.5271	1
10	myb28/myb29	UCD2012	pmol But-3-enyl GSL/mm2	0.6208	3.3678	1
10	myb28/myb29	UWY2011	pmol But-3-enyl GSL/mm2	1.217	6.3877	1
10	myb28/myb29	UWY2012	pmol But-3-enyl GSL/mm2	0.2135	3.4665	1
11	myb28/gsm1	UCD2012	pmol But-3-enyl GSL/mm2	0.5063	4.2125	1
11	myb28/gsm1	UWY2011	pmol But-3-enyl GSL/mm2	1.6962	5.7479	1
11	myb28/gsm1	UWY2012	pmol But-3-enyl GSL/mm2	0.1552	4.5883	1
12	myb29/gsm1	UCD2012	pmol But-3-enyl GSL/mm2	0.4358	4.1719	1
12	myb29/gsm1	UWY2011	pmol But-3-enyl GSL/mm2	1.6474	5.761	1
12	myb29/gsm1	UWY2012	pmol But-3-enyl GSL/mm2	0.4333	5.2429	1
13	myb28/AOP2	UCD2012	pmol But-3-enyl GSL/mm2	17.6417	6.1648	0.0509418
13	myb28/AOP2	UWY2011	pmol But-3-enyl GSL/mm2	22.3147	6.4818	0.338105
13	myb28/AOP2	UWY2012	pmol But-3-enyl GSL/mm2	71.2472	6.4673	0
14	myb28/gsoh	UCD2012	pmol But-3-enyl GSL/mm2	0.4566	5.7568	1
14	myb28/gsoh	UWY2011	pmol But-3-enyl GSL/mm2	2.0702	6.5137	1
14	myb28/gsoh	UWY2012	pmol But-3-enyl GSL/mm2	0.3267	5.133	1
15	myb29/AOP2/gsoh	UCD2012	pmol But-3-enyl GSL/mm2	51.629	4.3132	0
15	myb29/AOP2/gsoh	UWY2011	pmol But-3-enyl GSL/mm2	20.9002	5.8395	0.292467
15	myb29/AOP2/gsoh	UWY2012	pmol But-3-enyl GSL/mm2	74.7203	6.6042	0
16	AOP2/gsoh	UCD2012	pmol But-3-enyl GSL/mm2	66.3354	3.0861	0
16	AOP2/gsoh	UWY2011	pmol But-3-enyl GSL/mm2	88.4988	4.4524	0
16	AOP2/gsoh	UWY2012	pmol But-3-enyl GSL/mm2	113.453	4.7757	0
17	myb28/myb29/gsoh	UCD2012	pmol But-3-enyl GSL/mm2	0.5214	3.2943	1
17	myb28/myb29/gsoh	UWY2011	pmol But-3-enyl GSL/mm2	1.6448	5.3662	1
17	myb28/myb29/gsoh	UWY2012	pmol But-3-enyl GSL/mm2	0.0667	3.9093	1
1	Col-0	UCD2012	pmol Indol-3-yl-methyl GSL/mm2	21.7502	3.3681	Col-0
1	Col-0	UWY2011	pmol Indol-3-yl-methyl GSL/mm2	21.5666	4.4354	Col-0
1	Col-0	UWY2012	pmol Indol-3-yl-methyl GSL/mm2	21.2476	3.5058	Col-0
2	myb28	UCD2012	pmol Indol-3-yl-methyl GSL/mm2	28.6632	3.3998	0.545562
2	myb28	UWY2011	pmol Indol-3-yl-methyl GSL/mm2	28.0557	3.9654	0.138133
2	myb28	UWY2012	pmol Indol-3-yl-methyl GSL/mm2	24.5701	3.5462	0.994765
3	myb29	UCD2012	pmol Indol-3-yl-methyl GSL/mm2	23.6628	3.4055	0.999936
3	myb29	UWY2011	pmol Indol-3-yl-methyl GSL/mm2	20.5791	3.8317	1
3	myb29	UWY2012	pmol Indol-3-yl-methyl GSL/mm2	22.9701	3.4548	1
4	gsm1	UCD2012	pmol Indol-3-yl-methyl GSL/mm2	26.1836	3.3822	0.942821
4	gsm1	UWY2011	pmol Indol-3-yl-methyl GSL/mm2	21.5371	4.2605	1
4	gsm1	UWY2012	pmol Indol-3-yl-methyl GSL/mm2	24.9008	3.5706	0.992885
5	gsox1	UCD2012	pmol Indol-3-yl-methyl GSL/mm2	21.1819	3.3513	1
5	gsox1	UWY2011	pmol Indol-3-yl-methyl GSL/mm2	16.8253	4.1446	0.961881
5	gsox1	UWY2012	pmol Indol-3-yl-methyl GSL/mm2	17.2853	3.5176	0.811819
6	gsox3	UCD2012	pmol Indol-3-yl-methyl GSL/mm2	18.7594	3.4055	0.999992
6	gsox3	UWY2011	pmol Indol-3-yl-methyl GSL/mm2	18.7788	4.0572	0.999913
6	gsox3	UWY2012	pmol Indol-3-yl-methyl GSL/mm2	20.656	3.5093	0.999984
7	AOP2	UCD2012	pmol Indol-3-yl-methyl GSL/mm2	18.1522	4.0988	0.990038
7	AOP2	UWY2011	pmol Indol-3-yl-methyl GSL/mm2	17.7021	6.3623	0.999986
7	AOP2	UWY2012	pmol Indol-3-yl-methyl GSL/mm2	18.772	4.1724	0.96732
8	ESP	UCD2012	pmol Indol-3-yl-methyl GSL/mm2	18.3908	3.3469	0.987235
8	ESP	UWY2011	pmol Indol-3-yl-methyl GSL/mm2	18.4237	4.4663	0.999983
8	ESP	UWY2012	pmol Indol-3-yl-methyl GSL/mm2	20.5709	3.588	0.999901
9	gsoh	UCD2012	pmol Indol-3-yl-methyl GSL/mm2	18.6478	2.864	0.986715
9	gsoh	UWY2011	pmol Indol-3-yl-methyl GSL/mm2	20.904	3.9688	1
9	gsoh	UWY2012	pmol Indol-3-yl-methyl GSL/mm2	23.484	2.9854	0.999999
10	myb28/myb29	UCD2012	pmol Indol-3-yl-methyl GSL/mm2	27.9677	2.9054	0.51027
10	myb28/myb29	UWY2011	pmol Indol-3-yl-methyl GSL/mm2	33.8553	4.8538	0.00023969
10	myb28/myb29	UWY2012	pmol Indol-3-yl-methyl GSL/mm2	29.2114	2.9497	0.129649
11	myb28/gsm1	UCD2012	pmol Indol-3-yl-methyl GSL/mm2	26.0523	3.3995	0.952635
11	myb28/gsm1	UWY2011	pmol Indol-3-yl-methyl GSL/mm2	32.7192	4.4516	0.00265395
11	myb28/gsm1	UWY2012	pmol Indol-3-yl-methyl GSL/mm2	26.0908	3.6194	0.919087
12	myb29/gsm1	UCD2012	pmol Indol-3-yl-methyl GSL/mm2	20.285	3.3751	0.999998
12	myb29/gsm1	UWY2011	pmol Indol-3-yl-methyl GSL/mm2	22.0002	4.4583	0.999952
12	myb29/gsm1	UWY2012	pmol Indol-3-yl-methyl GSL/mm2	32.2102	4.0219	0.0672473
13	myb28/AOP2	UCD2012	pmol Indol-3-yl-methyl GSL/mm2	15.7108	4.613	0.731616
13	myb28/AOP2	UWY2011	pmol Indol-3-yl-methyl GSL/mm2	17.713	4.9147	0.959172
13	myb28/AOP2	UWY2012	pmol Indol-3-yl-methyl GSL/mm2	28.4393	4.8179	0.811535
14	myb28/gsoh	UCD2012	pmol Indol-3-yl-methyl GSL/mm2	28.2762	4.3545	0.924254
14	myb28/gsoh	UWY2011	pmol Indol-3-yl-methyl GSL/mm2	27.7105	4.9396	0.357425
14	myb28/gsoh	UWY2012	pmol Indol-3-yl-methyl GSL/mm2	23.3144	3.9597	1
15	myb29/AOP2/gsoh	UCD2012	pmol Indol-3-yl-methyl GSL/mm2	26.1886	3.4598	0.88382
15	myb29/AOP2/gsoh	UWY2011	pmol Indol-3-yl-methyl GSL/mm2	26.3444	4.5088	0.640472
15	myb29/AOP2/gsoh	UWY2012	pmol Indol-3-yl-methyl GSL/mm2	38.5813	4.8987	0.00138141
16	AOP2/gsoh	UCD2012	pmol Indol-3-yl-methyl GSL/mm2	20.5155	2.749	0.999923
16	AOP2/gsoh	UWY2011	pmol Indol-3-yl-methyl GSL/mm2	20.9307	3.6569	1
16	AOP2/gsoh	UWY2012	pmol Indol-3-yl-methyl GSL/mm2	31.1451	3.7335	0.608343
17	myb28/myb29/gsoh	UCD2012	pmol Indol-3-yl-methyl GSL/mm2	34.1487	2.8655	0.00252265
17	myb28/myb29/gsoh	UWY2011	pmol Indol-3-yl-methyl GSL/mm2	23.4371	4.2121	0.995691
17	myb28/myb29/gsoh	UWY2012	pmol Indol-3-yl-methyl GSL/mm2	35.8127	3.2154	0.000498453
1	Col-0	UCD2012	pmol Long Chain Aliphatic GSL/mm2	23.4099	2.6214	Col-0
1	Col-0	UWY2011	pmol Long Chain Aliphatic GSL/mm2	14.1295	3.4117	Col-0
1	Col-0	UWY2012	pmol Long Chain Aliphatic GSL/mm2	13.3478	2.7191	Col-0
2	myb28	UCD2012	pmol Long Chain Aliphatic GSL/mm2	0.2743	2.643	2.68e-11
2	myb28	UWY2011	pmol Long Chain Aliphatic GSL/mm2	1.0002	3.0761	8.99e-14
2	myb28	UWY2012	pmol Long Chain Aliphatic GSL/mm2	1.1599	2.7481	4.13e-14
3	myb29	UCD2012	pmol Long Chain Aliphatic GSL/mm2	27.4677	2.647	0.828198
3	myb29	UWY2011	pmol Long Chain Aliphatic GSL/mm2	12.6401	2.9813	0.977631
3	myb29	UWY2012	pmol Long Chain Aliphatic GSL/mm2	10.8936	2.6833	0.549924
4	gsm1	UCD2012	pmol Long Chain Aliphatic GSL/mm2	13.2864	2.6305	0.0292025
4	gsm1	UWY2011	pmol Long Chain Aliphatic GSL/mm2	9.1795	3.2864	0.0744599
4	gsm1	UWY2012	pmol Long Chain Aliphatic GSL/mm2	9.0333	2.7654	0.0382626
5	gsox1	UCD2012	pmol Long Chain Aliphatic GSL/mm2	28.6776	2.6086	0.700838
5	gsox1	UWY2011	pmol Long Chain Aliphatic GSL/mm2	11.647	3.2038	0.897617
5	gsox1	UWY2012	pmol Long Chain Aliphatic GSL/mm2	12.9981	2.7278	0.999999
6	gsox3	UCD2012	pmol Long Chain Aliphatic GSL/mm2	21.1	2.647	0.999994
6	gsox3	UWY2011	pmol Long Chain Aliphatic GSL/mm2	10.8923	3.1417	0.54096
6	gsox3	UWY2012	pmol Long Chain Aliphatic GSL/mm2	8.9484	2.7218	0.0329388
7	AOP2	UCD2012	pmol Long Chain Aliphatic GSL/mm2	20.3407	3.1432	0.959219
7	AOP2	UWY2011	pmol Long Chain Aliphatic GSL/mm2	4.3683	4.8079	0.00196409
7	AOP2	UWY2012	pmol Long Chain Aliphatic GSL/mm2	10.8381	3.1973	0.677036
8	ESP	UCD2012	pmol Long Chain Aliphatic GSL/mm2	21.1006	2.6055	0.999415
8	ESP	UWY2011	pmol Long Chain Aliphatic GSL/mm2	12.918	3.4341	0.999098
8	ESP	UWY2012	pmol Long Chain Aliphatic GSL/mm2	11.1443	2.7781	0.708023
9	gsoh	UCD2012	pmol Long Chain Aliphatic GSL/mm2	19.0574	2.2659	0.759302
9	gsoh	UWY2011	pmol Long Chain Aliphatic GSL/mm2	13.3349	3.0786	0.999306
9	gsoh	UWY2012	pmol Long Chain Aliphatic GSL/mm2	13.6823	2.3521	1
10	myb28/myb29	UCD2012	pmol Long Chain Aliphatic GSL/mm2	0.7343	2.2947	1.31e-14
10	myb28/myb29	UWY2011	pmol Long Chain Aliphatic GSL/mm2	0.9946	3.7125	3.63e-11
10	myb28/myb29	UWY2012	pmol Long Chain Aliphatic GSL/mm2	0.8065	2.3271	0
11	myb28/gsm1	UCD2012	pmol Long Chain Aliphatic GSL/mm2	0.4662	2.6428	1.71e-11
11	myb28/gsm1	UWY2011	pmol Long Chain Aliphatic GSL/mm2	0.8096	3.4236	1.48e-12
11	myb28/gsm1	UWY2012	pmol Long Chain Aliphatic GSL/mm2	0.9821	2.8003	1.59e-14
12	myb29/gsm1	UCD2012	pmol Long Chain Aliphatic GSL/mm2	13.9997	2.6255	0.0720539
12	myb29/gsm1	UWY2011	pmol Long Chain Aliphatic GSL/mm2	11.479	3.4282	0.841456
12	myb29/gsm1	UWY2012	pmol Long Chain Aliphatic GSL/mm2	13.0101	3.0878	1
13	myb28/AOP2	UCD2012	pmol Long Chain Aliphatic GSL/mm2	1.4475	3.5123	2.73e-06
13	myb28/AOP2	UWY2011	pmol Long Chain Aliphatic GSL/mm2	1.3119	3.7564	1.55e-10
13	myb28/AOP2	UWY2012	pmol Long Chain Aliphatic GSL/mm2	8.4767	3.6632	0.15005
14	myb28/gsoh	UCD2012	pmol Long Chain Aliphatic GSL/mm2	4.6256	3.3259	0.000133111
14	myb28/gsoh	UWY2011	pmol Long Chain Aliphatic GSL/mm2	4.9238	3.7749	8.32e-05
14	myb28/gsoh	UWY2012	pmol Long Chain Aliphatic GSL/mm2	6.4309	3.0437	0.000400653
15	myb29/AOP2/gsoh	UCD2012	pmol Long Chain Aliphatic GSL/mm2	18.0539	2.6855	0.818021
15	myb29/AOP2/gsoh	UWY2011	pmol Long Chain Aliphatic GSL/mm2	1.6979	3.4646	8.17e-11
15	myb29/AOP2/gsoh	UWY2012	pmol Long Chain Aliphatic GSL/mm2	15.8797	3.7211	0.580174
16	AOP2/gsoh	UCD2012	pmol Long Chain Aliphatic GSL/mm2	21.0022	2.1859	0.986401
16	AOP2/gsoh	UWY2011	pmol Long Chain Aliphatic GSL/mm2	11.2712	2.8576	0.258154
16	AOP2/gsoh	UWY2012	pmol Long Chain Aliphatic GSL/mm2	16.1106	2.8816	0.999993
17	myb28/myb29/gsoh	UCD2012	pmol Long Chain Aliphatic GSL/mm2	0.0238	2.267	2.08e-14
17	myb28/myb29/gsoh	UWY2011	pmol Long Chain Aliphatic GSL/mm2	0.8919	3.252	5.25e-13
17	myb28/myb29/gsoh	UWY2012	pmol Long Chain Aliphatic GSL/mm2	0.9933	2.5143	0
1	Col-0	UCD2012	pmol Methylsulfinyl GSL/mm2	115.846	10.2631	Col-0
1	Col-0	UWY2011	pmol Methylsulfinyl GSL/mm2	129.953	13.4701	Col-0
1	Col-0	UWY2012	pmol Methylsulfinyl GSL/mm2	139.901	10.6722	Col-0
2	myb28	UCD2012	pmol Methylsulfinyl GSL/mm2	43.0502	10.3563	1.16e-11
2	myb28	UWY2011	pmol Methylsulfinyl GSL/mm2	60.0337	12.0713	1.19e-08
2	myb28	UWY2012	pmol Methylsulfinyl GSL/mm2	29.8912	10.7927	0
3	myb29	UCD2012	pmol Methylsulfinyl GSL/mm2	84.3705	10.3732	0.0389426
3	myb29	UWY2011	pmol Methylsulfinyl GSL/mm2	82.06	11.6742	0.00019623
3	myb29	UWY2012	pmol Methylsulfinyl GSL/mm2	80.7487	10.5211	2.46e-05
4	gsm1	UCD2012	pmol Methylsulfinyl GSL/mm2	87.5756	10.304	0.0699051
4	gsm1	UWY2011	pmol Methylsulfinyl GSL/mm2	111.582	12.9492	0.881624
4	gsm1	UWY2012	pmol Methylsulfinyl GSL/mm2	70.8387	10.865	4.09e-07
5	gsox1	UCD2012	pmol Methylsulfinyl GSL/mm2	111.713	10.2122	1
5	gsox1	UWY2011	pmol Methylsulfinyl GSL/mm2	122.451	12.6044	0.999999
5	gsox1	UWY2012	pmol Methylsulfinyl GSL/mm2	118.507	10.7076	0.490501
6	gsox3	UCD2012	pmol Methylsulfinyl GSL/mm2	98.7169	10.3732	0.709732
6	gsox3	UWY2011	pmol Methylsulfinyl GSL/mm2	111.846	12.3446	0.795631
6	gsox3	UWY2012	pmol Methylsulfinyl GSL/mm2	99.2807	10.6828	0.0142915
7	AOP2	UCD2012	pmol Methylsulfinyl GSL/mm2	24.7121	12.4378	1.15e-13
7	AOP2	UWY2011	pmol Methylsulfinyl GSL/mm2	12.5196	19.2281	7.22e-12
7	AOP2	UWY2012	pmol Methylsulfinyl GSL/mm2	19.2331	12.6586	2.22e-16
8	ESP	UCD2012	pmol Methylsulfinyl GSL/mm2	93.278	10.1992	0.215377
8	ESP	UWY2011	pmol Methylsulfinyl GSL/mm2	120.963	13.5625	0.999531
8	ESP	UWY2012	pmol Methylsulfinyl GSL/mm2	118.004	10.9172	0.580355
9	gsoh	UCD2012	pmol Methylsulfinyl GSL/mm2	98.443	8.7684	0.371505
9	gsoh	UWY2011	pmol Methylsulfinyl GSL/mm2	134.753	12.0815	0.999994
9	gsoh	UWY2012	pmol Methylsulfinyl GSL/mm2	141.372	9.1291	1
10	myb28/myb29	UCD2012	pmol Methylsulfinyl GSL/mm2	1.7948	8.8906	0
10	myb28/myb29	UWY2011	pmol Methylsulfinyl GSL/mm2	6.9329	14.7178	0
10	myb28/myb29	UWY2012	pmol Methylsulfinyl GSL/mm2	5.0482	9.0234	0
11	myb28/gsm1	UCD2012	pmol Methylsulfinyl GSL/mm2	14.9085	10.3555	0
11	myb28/gsm1	UWY2011	pmol Methylsulfinyl GSL/mm2	34.5222	13.5188	3.86e-14
11	myb28/gsm1	UWY2012	pmol Methylsulfinyl GSL/mm2	13.3479	11.0104	0
12	myb29/gsm1	UCD2012	pmol Methylsulfinyl GSL/mm2	88.0319	10.2829	0.0681503
12	myb29/gsm1	UWY2011	pmol Methylsulfinyl GSL/mm2	128.401	13.5385	1
12	myb29/gsm1	UWY2012	pmol Methylsulfinyl GSL/mm2	98.632	12.2084	0.0298529
13	myb28/AOP2	UCD2012	pmol Methylsulfinyl GSL/mm2	0.1281	13.9702	0
13	myb28/AOP2	UWY2011	pmol Methylsulfinyl GSL/mm2	4.1214	14.8994	0
13	myb28/AOP2	UWY2012	pmol Methylsulfinyl GSL/mm2	17.7398	14.5853	9.73e-13
14	myb28/gsoh	UCD2012	pmol Methylsulfinyl GSL/mm2	58.3778	13.1988	0.000150628
14	myb28/gsoh	UWY2011	pmol Methylsulfinyl GSL/mm2	93.0111	14.9743	0.0476318
14	myb28/gsoh	UWY2012	pmol Methylsulfinyl GSL/mm2	85.0055	12.0237	0.00104238
15	myb29/AOP2/gsoh	UCD2012	pmol Methylsulfinyl GSL/mm2	31.6763	10.5344	3.08e-13
15	myb29/AOP2/gsoh	UWY2011	pmol Methylsulfinyl GSL/mm2	13.1913	13.6893	0
15	myb29/AOP2/gsoh	UWY2012	pmol Methylsulfinyl GSL/mm2	75.7936	14.8261	0.00254918
16	AOP2/gsoh	UCD2012	pmol Methylsulfinyl GSL/mm2	38.8016	8.4287	0
16	AOP2/gsoh	UWY2011	pmol Methylsulfinyl GSL/mm2	42.5654	11.1553	8.88e-16
16	AOP2/gsoh	UWY2012	pmol Methylsulfinyl GSL/mm2	73.3576	11.3498	3.49e-07
17	myb28/myb29/gsoh	UCD2012	pmol Methylsulfinyl GSL/mm2	2.1162	8.7727	0
17	myb28/myb29/gsoh	UWY2011	pmol Methylsulfinyl GSL/mm2	7.3582	12.8054	0
17	myb28/myb29/gsoh	UWY2012	pmol Methylsulfinyl GSL/mm2	5.6955	9.8112	0
1	Col-0	UCD2012	pmol N-methoxy-indol-3-yl-methyl GSL/mm2	0.9683	0.2333	Col-0
1	Col-0	UWY2011	pmol N-methoxy-indol-3-yl-methyl GSL/mm2	0.8344	0.3141	Col-0
1	Col-0	UWY2012	pmol N-methoxy-indol-3-yl-methyl GSL/mm2	1.1335	0.2444	Col-0
2	myb28	UCD2012	pmol N-methoxy-indol-3-yl-methyl GSL/mm2	1.4112	0.2361	0.736477
2	myb28	UWY2011	pmol N-methoxy-indol-3-yl-methyl GSL/mm2	0.6554	0.2767	0.999687
2	myb28	UWY2012	pmol N-methoxy-indol-3-yl-methyl GSL/mm2	0.9862	0.2476	0.999818
3	myb29	UCD2012	pmol N-methoxy-indol-3-yl-methyl GSL/mm2	0.917	0.2366	1
3	myb29	UWY2011	pmol N-methoxy-indol-3-yl-methyl GSL/mm2	0.4846	0.266	0.65997
3	myb29	UWY2012	pmol N-methoxy-indol-3-yl-methyl GSL/mm2	1.0653	0.2402	1
4	gsm1	UCD2012	pmol N-methoxy-indol-3-yl-methyl GSL/mm2	0.9391	0.2347	1
4	gsm1	UWY2011	pmol N-methoxy-indol-3-yl-methyl GSL/mm2	0.5202	0.3003	0.849304
4	gsm1	UWY2012	pmol N-methoxy-indol-3-yl-methyl GSL/mm2	0.6661	0.2496	0.544786
5	gsox1	UCD2012	pmol N-methoxy-indol-3-yl-methyl GSL/mm2	0.8284	0.2322	0.999984
5	gsox1	UWY2011	pmol N-methoxy-indol-3-yl-methyl GSL/mm2	0.5189	0.291	0.940902
5	gsox1	UWY2012	pmol N-methoxy-indol-3-yl-methyl GSL/mm2	0.7773	0.2453	0.839644
6	gsox3	UCD2012	pmol N-methoxy-indol-3-yl-methyl GSL/mm2	0.824	0.2366	1
6	gsox3	UWY2011	pmol N-methoxy-indol-3-yl-methyl GSL/mm2	0.6173	0.284	0.998609
6	gsox3	UWY2012	pmol N-methoxy-indol-3-yl-methyl GSL/mm2	1.08	0.2447	0.999999
7	AOP2	UCD2012	pmol N-methoxy-indol-3-yl-methyl GSL/mm2	0.9988	0.2915	1
7	AOP2	UWY2011	pmol N-methoxy-indol-3-yl-methyl GSL/mm2	0.5112	0.4636	0.996495
7	AOP2	UWY2012	pmol N-methoxy-indol-3-yl-methyl GSL/mm2	0.7023	0.297	0.573185
8	ESP	UCD2012	pmol N-methoxy-indol-3-yl-methyl GSL/mm2	0.6348	0.2318	0.911753
8	ESP	UWY2011	pmol N-methoxy-indol-3-yl-methyl GSL/mm2	0.4526	0.3165	0.763021
8	ESP	UWY2012	pmol N-methoxy-indol-3-yl-methyl GSL/mm2	1.2287	0.2509	1
9	gsoh	UCD2012	pmol N-methoxy-indol-3-yl-methyl GSL/mm2	0.8383	0.1923	0.999968
9	gsoh	UWY2011	pmol N-methoxy-indol-3-yl-methyl GSL/mm2	0.7182	0.277	1
9	gsoh	UWY2012	pmol N-methoxy-indol-3-yl-methyl GSL/mm2	1.1408	0.2021	1
10	myb28/myb29	UCD2012	pmol N-methoxy-indol-3-yl-methyl GSL/mm2	1.3396	0.1958	0.753143
10	myb28/myb29	UWY2011	pmol N-methoxy-indol-3-yl-methyl GSL/mm2	0.9929	0.347	0.880599
10	myb28/myb29	UWY2012	pmol N-methoxy-indol-3-yl-methyl GSL/mm2	0.8651	0.1991	0.910526
11	myb28/gsm1	UCD2012	pmol N-methoxy-indol-3-yl-methyl GSL/mm2	0.8991	0.2361	1
11	myb28/gsm1	UWY2011	pmol N-methoxy-indol-3-yl-methyl GSL/mm2	0.854	0.3153	0.999957
11	myb28/gsm1	UWY2012	pmol N-methoxy-indol-3-yl-methyl GSL/mm2	0.9378	0.2534	0.996678
12	myb29/gsm1	UCD2012	pmol N-methoxy-indol-3-yl-methyl GSL/mm2	0.7794	0.2341	0.999203
12	myb29/gsm1	UWY2011	pmol N-methoxy-indol-3-yl-methyl GSL/mm2	0.6385	0.3159	0.999563
12	myb29/gsm1	UWY2012	pmol N-methoxy-indol-3-yl-methyl GSL/mm2	1.3562	0.2855	0.999983
13	myb28/AOP2	UCD2012	pmol N-methoxy-indol-3-yl-methyl GSL/mm2	0.7468	0.3321	0.943776
13	myb28/AOP2	UWY2011	pmol N-methoxy-indol-3-yl-methyl GSL/mm2	0.248	0.3517	0.137187
13	myb28/AOP2	UWY2012	pmol N-methoxy-indol-3-yl-methyl GSL/mm2	1.2394	0.3475	1
14	myb28/gsoh	UCD2012	pmol N-methoxy-indol-3-yl-methyl GSL/mm2	1.1372	0.3119	0.999977
14	myb28/gsoh	UWY2011	pmol N-methoxy-indol-3-yl-methyl GSL/mm2	0.6703	0.3535	0.999976
14	myb28/gsoh	UWY2012	pmol N-methoxy-indol-3-yl-methyl GSL/mm2	0.7541	0.2804	0.865674
15	myb29/AOP2/gsoh	UCD2012	pmol N-methoxy-indol-3-yl-methyl GSL/mm2	1.4689	0.241	0.545611
15	myb29/AOP2/gsoh	UWY2011	pmol N-methoxy-indol-3-yl-methyl GSL/mm2	0.531	0.3198	0.975995
15	myb29/AOP2/gsoh	UWY2012	pmol N-methoxy-indol-3-yl-methyl GSL/mm2	1.95	0.3539	0.302172
16	AOP2/gsoh	UCD2012	pmol N-methoxy-indol-3-yl-methyl GSL/mm2	0.8886	0.1827	0.999999
16	AOP2/gsoh	UWY2011	pmol N-methoxy-indol-3-yl-methyl GSL/mm2	0.4836	0.2519	0.741244
16	AOP2/gsoh	UWY2012	pmol N-methoxy-indol-3-yl-methyl GSL/mm2	1.4609	0.2626	1
17	myb28/myb29/gsoh	UCD2012	pmol N-methoxy-indol-3-yl-methyl GSL/mm2	1.6656	0.1924	0.0551451
17	myb28/myb29/gsoh	UWY2011	pmol N-methoxy-indol-3-yl-methyl GSL/mm2	0.3988	0.2964	0.38038
17	myb28/myb29/gsoh	UWY2012	pmol N-methoxy-indol-3-yl-methyl GSL/mm2	0.977	0.2208	0.999992
1	Col-0	UCD2012	pmol OH-But-3-enyl GSL/mm2	0.0722	1.973	Col-0
1	Col-0	UWY2011	pmol OH-But-3-enyl GSL/mm2	0	2.8917	Col-0
1	Col-0	UWY2012	pmol OH-But-3-enyl GSL/mm2	0	2.1146	Col-0
2	myb28	UCD2012	pmol OH-But-3-enyl GSL/mm2	0.1319	2.0227	1
2	myb28	UWY2011	pmol OH-But-3-enyl GSL/mm2	0	2.4417	1
2	myb28	UWY2012	pmol OH-But-3-enyl GSL/mm2	0.157	2.1495	1
3	myb29	UCD2012	pmol OH-But-3-enyl GSL/mm2	0.1383	2.0294	1
3	myb29	UWY2011	pmol OH-But-3-enyl GSL/mm2	0.0104	2.3036	1
3	myb29	UWY2012	pmol OH-But-3-enyl GSL/mm2	0.2338	2.055	1
4	gsm1	UCD2012	pmol OH-But-3-enyl GSL/mm2	0.5989	2.0061	1
4	gsm1	UWY2011	pmol OH-But-3-enyl GSL/mm2	0.585	2.7299	1
4	gsm1	UWY2012	pmol OH-But-3-enyl GSL/mm2	0	2.1769	1
5	gsox1	UCD2012	pmol OH-But-3-enyl GSL/mm2	0.127	1.973	1
5	gsox1	UWY2011	pmol OH-But-3-enyl GSL/mm2	0.4132	2.6132	1
5	gsox1	UWY2012	pmol OH-But-3-enyl GSL/mm2	0.1876	2.1187	1
6	gsox3	UCD2012	pmol OH-But-3-enyl GSL/mm2	0.1614	2.0294	1
6	gsox3	UWY2011	pmol OH-But-3-enyl GSL/mm2	0.21	2.5157	1
6	gsox3	UWY2012	pmol OH-But-3-enyl GSL/mm2	0	2.1146	1
7	AOP2	UCD2012	pmol OH-But-3-enyl GSL/mm2	75.6607	2.6876	0
7	AOP2	UWY2011	pmol OH-But-3-enyl GSL/mm2	58.3779	4.568	0
7	AOP2	UWY2012	pmol OH-But-3-enyl GSL/mm2	80.8744	2.7299	0
8	ESP	UCD2012	pmol OH-But-3-enyl GSL/mm2	0.1508	1.9672	1
8	ESP	UWY2011	pmol OH-But-3-enyl GSL/mm2	0	2.9062	1
8	ESP	UWY2012	pmol OH-But-3-enyl GSL/mm2	0.0447	2.1839	1
9	gsoh	UCD2012	pmol OH-But-3-enyl GSL/mm2	0.2145	1.4312	1
9	gsoh	UWY2011	pmol OH-But-3-enyl GSL/mm2	0.3779	2.4417	1
9	gsoh	UWY2012	pmol OH-But-3-enyl GSL/mm2	0.1858	1.5477	1
10	myb28/myb29	UCD2012	pmol OH-But-3-enyl GSL/mm2	0.1028	1.4833	1
10	myb28/myb29	UWY2011	pmol OH-But-3-enyl GSL/mm2	0	3.2759	1
10	myb28/myb29	UWY2012	pmol OH-But-3-enyl GSL/mm2	0.0297	1.5072	1
11	myb28/gsm1	UCD2012	pmol OH-But-3-enyl GSL/mm2	0.2237	2.0227	1
11	myb28/gsm1	UWY2011	pmol OH-But-3-enyl GSL/mm2	0	2.8917	1
11	myb28/gsm1	UWY2012	pmol OH-But-3-enyl GSL/mm2	0	2.2226	1
12	myb29/gsm1	UCD2012	pmol OH-But-3-enyl GSL/mm2	0.7396	1.9967	1
12	myb29/gsm1	UWY2011	pmol OH-But-3-enyl GSL/mm2	0.4745	2.9062	1
12	myb29/gsm1	UWY2012	pmol OH-But-3-enyl GSL/mm2	0.024	2.6132	1
13	myb28/AOP2	UCD2012	pmol OH-But-3-enyl GSL/mm2	30.6811	3.1836	4.86e-12
13	myb28/AOP2	UWY2011	pmol OH-But-3-enyl GSL/mm2	24.0821	3.3275	0
13	myb28/AOP2	UWY2012	pmol OH-But-3-enyl GSL/mm2	80.2576	3.3275	0
14	myb28/gsoh	UCD2012	pmol OH-But-3-enyl GSL/mm2	0.107	2.9474	1
14	myb28/gsoh	UWY2011	pmol OH-But-3-enyl GSL/mm2	0.5575	3.3275	1
14	myb28/gsoh	UWY2012	pmol OH-But-3-enyl GSL/mm2	0.2073	2.5503	1
15	myb29/AOP2/gsoh	UCD2012	pmol OH-But-3-enyl GSL/mm2	0.1565	2.0832	1
15	myb29/AOP2/gsoh	UWY2011	pmol OH-But-3-enyl GSL/mm2	0	2.9474	1
15	myb29/AOP2/gsoh	UWY2012	pmol OH-But-3-enyl GSL/mm2	0	3.4096	1
16	AOP2/gsoh	UCD2012	pmol OH-But-3-enyl GSL/mm2	0.1652	1.2975	1
16	AOP2/gsoh	UWY2011	pmol OH-But-3-enyl GSL/mm2	0.2733	2.1308	1
16	AOP2/gsoh	UWY2012	pmol OH-But-3-enyl GSL/mm2	0.1181	2.3377	1
17	myb28/myb29/gsoh	UCD2012	pmol OH-But-3-enyl GSL/mm2	0.0803	1.4321	1
17	myb28/myb29/gsoh	UWY2011	pmol OH-But-3-enyl GSL/mm2	0.1675	2.6747	1
17	myb28/myb29/gsoh	UWY2012	pmol OH-But-3-enyl GSL/mm2	0.0561	1.791	1
1	Col-0	UCD2012	pmol Short Chain Aliphatic GSL/mm2	90.5684	10.8954	Col-0
1	Col-0	UWY2011	pmol Short Chain Aliphatic GSL/mm2	113.977	14.4382	Col-0
1	Col-0	UWY2012	pmol Short Chain Aliphatic GSL/mm2	119.98	11.3615	Col-0
2	myb28	UCD2012	pmol Short Chain Aliphatic GSL/mm2	44.4591	11.0053	0.000381826
2	myb28	UWY2011	pmol Short Chain Aliphatic GSL/mm2	59.2076	12.8522	0.00227249
2	myb28	UWY2012	pmol Short Chain Aliphatic GSL/mm2	27.383	11.4974	2.74e-10
3	myb29	UCD2012	pmol Short Chain Aliphatic GSL/mm2	56.1188	11.0248	0.0310571
3	myb29	UWY2011	pmol Short Chain Aliphatic GSL/mm2	69.335	12.3995	0.0170667
3	myb29	UWY2012	pmol Short Chain Aliphatic GSL/mm2	66.6655	11.1879	0.00Col-01274
4	gsm1	UCD2012	pmol Short Chain Aliphatic GSL/mm2	76.382	10.9459	0.902946
4	gsm1	UWY2011	pmol Short Chain Aliphatic GSL/mm2	104.022	13.849	0.999989
4	gsm1	UWY2012	pmol Short Chain Aliphatic GSL/mm2	60.5679	11.5801	0.00016
5	gsox1	UCD2012	pmol Short Chain Aliphatic GSL/mm2	82.8548	10.8409	0.999715
5	gsox1	UWY2011	pmol Short Chain Aliphatic GSL/mm2	110.973	13.4576	1
5	gsox1	UWY2012	pmol Short Chain Aliphatic GSL/mm2	102.294	11.4006	0.768173
6	gsox3	UCD2012	pmol Short Chain Aliphatic GSL/mm2	77.1033	11.0248	0.964071
6	gsox3	UWY2011	pmol Short Chain Aliphatic GSL/mm2	100.076	13.1616	0.99812Col-07
6	gsox3	UWY2012	pmol Short Chain Aliphatic GSL/mm2	86.042	11.3728	0.112664
7	AOP2	UCD2012	pmol Short Chain Aliphatic GSL/mm2	136.699	13.3611	0.0492391
7	AOP2	UWY2011	pmol Short Chain Aliphatic GSL/mm2	106.766	20.8922	1
7	AOP2	UWY2012	pmol Short Chain Aliphatic GSL/mm2	171.749	13.6057	0.049266
8	ESP	UCD2012	pmol Short Chain Aliphatic GSL/mm2	71.8665	10.8259	0.533709
8	ESP	UWY2011	pmol Short Chain Aliphatic GSL/mm2	107.605	14.5413	1
8	ESP	UWY2012	pmol Short Chain Aliphatic GSL/mm2	101.415	11.6379	0.834138
9	gsoh	UCD2012	pmol Short Chain Aliphatic GSL/mm2	78.7508	9.1833	0.880741
9	gsoh	UWY2011	pmol Short Chain Aliphatic GSL/mm2	121.2	12.8635	0.999996
9	gsoh	UWY2012	pmol Short Chain Aliphatic GSL/mm2	122.157	9.5939	1
10	myb28/myb29	UCD2012	pmol Short Chain Aliphatic GSL/mm2	0.1959	9.3249	0
10	myb28/myb29	UWY2011	pmol Short Chain Aliphatic GSL/mm2	7.3563	15.8452	6.81e-10
10	myb28/myb29	UWY2012	pmol Short Chain Aliphatic GSL/mm2	3.2572	9.4724	0
11	myb28/gsm1	UCD2012	pmol Short Chain Aliphatic GSL/mm2	16.8366	11.0044	1.12e-10
11	myb28/gsm1	UWY2011	pmol Short Chain Aliphatic GSL/mm2	36.0047	14.4919	4.54e-06
11	myb28/gsm1	UWY2012	pmol Short Chain Aliphatic GSL/mm2	11.4512	11.7447	1.14e-13
12	myb29/gsm1	UCD2012	pmol Short Chain Aliphatic GSL/mm2	75.6521	10.9217	0.828378
12	myb29/gsm1	UWY2011	pmol Short Chain Aliphatic GSL/mm2	119.445	14.5149	0.999975
12	myb29/gsm1	UWY2012	pmol Short Chain Aliphatic GSL/mm2	85.3878	13.1028	0.167277
13	myb28/AOP2	UCD2012	pmol Short Chain Aliphatic GSL/mm2	50.6038	15.0924	0.0204117
13	myb28/AOP2	UWY2011	pmol Short Chain Aliphatic GSL/mm2	52.6189	16.0492	0.00229647
13	myb28/AOP2	UWY2012	pmol Short Chain Aliphatic GSL/mm2	165.953	15.7723	0.129447
14	myb28/gsoh	UCD2012	pmol Short Chain Aliphatic GSL/mm2	54.0402	14.2244	0.131819
14	myb28/gsoh	UWY2011	pmol Short Chain Aliphatic GSL/mm2	89.2543	16.1315	0.696512
14	myb28/gsoh	UWY2012	pmol Short Chain Aliphatic GSL/mm2	75.1516	12.8921	0.0290735
15	myb29/AOP2/gsoh	UCD2012	pmol Short Chain Aliphatic GSL/mm2	68.7869	11.2085	0.473954
15	myb29/AOP2/gsoh	UWY2011	pmol Short Chain Aliphatic GSL/mm2	34.1135	14.6847	1.36e-06
15	myb29/AOP2/gsoh	UWY2012	pmol Short Chain Aliphatic GSL/mm2	134.748	16.0446	0.971695
16	AOP2/gsoh	UCD2012	pmol Short Chain Aliphatic GSL/mm2	89.2813	8.8093	1
16	AOP2/gsoh	UWY2011	pmol Short Chain Aliphatic GSL/mm2	126.444	11.8071	0.997528
16	AOP2/gsoh	UWY2012	pmol Short Chain Aliphatic GSL/mm2	175.137	12.1304	0.0123115
17	myb28/myb29/gsoh	UCD2012	pmol Short Chain Aliphatic GSL/mm2	0.8105	9.188	0
17	myb28/myb29/gsoh	UWY2011	pmol Short Chain Aliphatic GSL/mm2	8.4538	13.6853	1.44e-11
17	myb28/myb29/gsoh	UWY2012	pmol Short Chain Aliphatic GSL/mm2	4.3084	10.3753	0
1	Col-0	UCD2012	pmol Total Aliphatic GSL/mm2	112.389	13.7754	Col-0
1	Col-0	UWY2011	pmol Total Aliphatic GSL/mm2	58.312	14.3295	Col-0
1	Col-0	UWY2012	pmol Total Aliphatic GSL/mm2	109.431	13.8349	Col-0
2	myb28	UCD2012	pmol Total Aliphatic GSL/mm2	46.1265	13.9875	3.15e-05
2	myb28	UWY2011	pmol Total Aliphatic GSL/mm2	37.7363	14.3295	0.5862
2	myb28	UWY2012	pmol Total Aliphatic GSL/mm2	20.9534	13.8349	9.89e-07
3	myb29	UCD2012	pmol Total Aliphatic GSL/mm2	79.8059	13.7754	0.165347
3	myb29	UWY2011	pmol Total Aliphatic GSL/mm2	54.8303	14.3295	1
3	myb29	UWY2012	pmol Total Aliphatic GSL/mm2	67.5949	13.9455	0.0956586
4	gsm1	UCD2012	pmol Total Aliphatic GSL/mm2	84.6639	13.7754	0.336528
4	gsm1	UWY2011	pmol Total Aliphatic GSL/mm2	62.0708	14.6513	1
4	gsm1	UWY2012	pmol Total Aliphatic GSL/mm2	55.4232	14.1946	0.0126179
5	gsox1	UCD2012	pmol Total Aliphatic GSL/mm2	109.496	13.7754	1
5	gsox1	UWY2011	pmol Total Aliphatic GSL/mm2	65.0785	14.3295	0.999974
5	gsox1	UWY2012	pmol Total Aliphatic GSL/mm2	92.3961	13.8349	0.958622
6	gsox3	UCD2012	pmol Total Aliphatic GSL/mm2	93.2882	13.7754	0.796201
6	gsox3	UWY2011	pmol Total Aliphatic GSL/mm2	64.4505	14.3295	0.999993
6	gsox3	UWY2012	pmol Total Aliphatic GSL/mm2	79.736	13.9425	0.442895
7	AOP2	UCD2012	pmol Total Aliphatic GSL/mm2	90.3331	14.4475	0.837104
7	AOP2	UWY2011	pmol Total Aliphatic GSL/mm2	22.3792	15.2602	0.119455
7	AOP2	UWY2012	pmol Total Aliphatic GSL/mm2	98.313	14.3007	0.999986
8	ESP	UCD2012	pmol Total Aliphatic GSL/mm2	92.4694	13.7754	0.753093
8	ESP	UWY2011	pmol Total Aliphatic GSL/mm2	50.6803	14.3295	0.999876
8	ESP	UWY2012	pmol Total Aliphatic GSL/mm2	92.3494	14.0618	0.944601
9	gsoh	UCD2012	pmol Total Aliphatic GSL/mm2	94.5097	11.5667	0.726569
9	gsoh	UWY2011	pmol Total Aliphatic GSL/mm2	81.538	14.3295	0.422564
9	gsoh	UWY2012	pmol Total Aliphatic GSL/mm2	105.46	11.6389	1
10	myb28/myb29	UCD2012	pmol Total Aliphatic GSL/mm2	2.4916	11.5366	0
10	myb28/myb29	UWY2011	pmol Total Aliphatic GSL/mm2	2.115	14.3295	8.11e-05
10	myb28/myb29	UWY2012	pmol Total Aliphatic GSL/mm2	1.0832	11.6372	2.4e-14
11	myb28/gsm1	UCD2012	pmol Total Aliphatic GSL/mm2	17.1759	13.7754	3.68e-11
11	myb28/gsm1	UWY2011	pmol Total Aliphatic GSL/mm2	15.193	14.3295	0.00584477
11	myb28/gsm1	UWY2012	pmol Total Aliphatic GSL/mm2	7.4594	13.8349	1.96e-09
12	myb29/gsm1	UCD2012	pmol Total Aliphatic GSL/mm2	86.9427	13.881	0.472168
12	myb29/gsm1	UWY2011	pmol Total Aliphatic GSL/mm2	56.0473	14.4335	1
12	myb29/gsm1	UWY2012	pmol Total Aliphatic GSL/mm2	54.402	14.2937	0.0112931
13	myb28/AOP2	UCD2012	pmol Total Aliphatic GSL/mm2	49.8995	17.9707	0.0036441
13	myb28/AOP2	UWY2011	pmol Total Aliphatic GSL/mm2	23.7561	15.2928	0.0975335
13	myb28/AOP2	UWY2012	pmol Total Aliphatic GSL/mm2	66.2011	14.4043	0.0918263
14	myb28/gsoh	UCD2012	pmol Total Aliphatic GSL/mm2	53.5395	17.0787	0.006788
14	myb28/gsoh	UWY2011	pmol Total Aliphatic GSL/mm2	41.2715	15.7667	0.968593
14	myb28/gsoh	UWY2012	pmol Total Aliphatic GSL/mm2	49.3063	14.2912	0.00348092
15	myb29/AOP2/gsoh	UCD2012	pmol Total Aliphatic GSL/mm2	78.0747	13.7754	0.124057
15	myb29/AOP2/gsoh	UWY2011	pmol Total Aliphatic GSL/mm2	14.3123	14.3295	0.00472354
15	myb29/AOP2/gsoh	UWY2012	pmol Total Aliphatic GSL/mm2	53.3077	13.9455	0.00772599
16	AOP2/gsoh	UCD2012	pmol Total Aliphatic GSL/mm2	97.5601	10.968	0.808238
16	AOP2/gsoh	UWY2011	pmol Total Aliphatic GSL/mm2	86.335	13.43	0.235726
16	AOP2/gsoh	UWY2012	pmol Total Aliphatic GSL/mm2	69.8279	11.4429	0.0515352
17	myb28/myb29/gsoh	UCD2012	pmol Total Aliphatic GSL/mm2	3.1344	11.5366	0
17	myb28/myb29/gsoh	UWY2011	pmol Total Aliphatic GSL/mm2	2.9913	14.3295	0.000110935
17	myb28/myb29/gsoh	UWY2012	pmol Total Aliphatic GSL/mm2	0.5441	11.6076	3.38e-14
1	Col-0	UCD2012	pmol Total GLS/mm2	141.625	15.8225	Col-0
1	Col-0	UWY2011	pmol Total GLS/mm2	154.915	20.7941	Col-0
1	Col-0	UWY2012	pmol Total GLS/mm2	163.517	16.4596	Col-0
2	myb28	UCD2012	pmol Total GLS/mm2	77.6426	15.9683	0.0011655
2	myb28	UWY2011	pmol Total GLS/mm2	91.1405	18.6172	0.0113945
2	myb28	UWY2012	pmol Total GLS/mm2	56.4801	16.6469	3.02e-07
3	myb29	UCD2012	pmol Total GLS/mm2	112.719	15.9946	0.644025
3	myb29	UWY2011	pmol Total GLS/mm2	106.246	17.9988	0.0828364
3	myb29	UWY2012	pmol Total GLS/mm2	107.474	16.224	0.0143692
4	gsm1	UCD2012	pmol Total GLS/mm2	118.566	15.8869	0.805573
4	gsm1	UWY2011	pmol Total GLS/mm2	135.813	19.9837	0.996514
4	gsm1	UWY2012	pmol Total GLS/mm2	97.1444	16.7595	0.00190102
5	gsox1	UCD2012	pmol Total GLS/mm2	138.587	15.7438	1
5	gsox1	UWY2011	pmol Total GLS/mm2	143.881	19.447	1
5	gsox1	UWY2012	pmol Total GLS/mm2	139.269	16.5145	0.691426
6	gsox3	UCD2012	pmol Total GLS/mm2	121.878	15.9946	0.982828
6	gsox3	UWY2011	pmol Total GLS/mm2	134.646	19.0424	0.995373
6	gsox3	UWY2012	pmol Total GLS/mm2	122.916	16.4759	0.149806
7	AOP2	UCD2012	pmol Total GLS/mm2	181.336	19.2067	0.754736
7	AOP2	UWY2011	pmol Total GLS/mm2	132.132	29.7401	0.997729
7	AOP2	UWY2012	pmol Total GLS/mm2	207.986	19.5492	0.561725
8	ESP	UCD2012	pmol Total GLS/mm2	115.832	15.7235	0.623663
8	ESP	UWY2011	pmol Total GLS/mm2	143.194	20.9375	0.999997
8	ESP	UWY2012	pmol Total GLS/mm2	141.162	16.8405	0.83524
9	gsoh	UCD2012	pmol Total GLS/mm2	121.179	13.4931	0.751333
9	gsoh	UWY2011	pmol Total GLS/mm2	160.982	18.6331	1
9	gsoh	UWY2012	pmol Total GLS/mm2	168.642	14.0548	1
10	myb28/myb29	UCD2012	pmol Total GLS/mm2	29.8909	13.6839	3.13e-14
10	myb28/myb29	UWY2011	pmol Total GLS/mm2	43.6608	22.7342	1.1e-06
10	myb28/myb29	UWY2012	pmol Total GLS/mm2	36.2326	13.8901	2.22e-15
11	myb28/gsm1	UCD2012	pmol Total GLS/mm2	44.7979	15.967	2.21e-08
11	myb28/gsm1	UWY2011	pmol Total GLS/mm2	70.8066	20.8695	0.000436743
11	myb28/gsm1	UWY2012	pmol Total GLS/mm2	41.4133	16.9857	1.13e-10
12	myb29/gsm1	UCD2012	pmol Total GLS/mm2	111.884	15.854	0.461136
12	myb29/gsm1	UWY2011	pmol Total GLS/mm2	154.041	20.9003	1
12	myb29/gsm1	UWY2012	pmol Total GLS/mm2	134.263	18.8499	0.641247
13	myb28/AOP2	UCD2012	pmol Total GLS/mm2	70.3021	21.59	0.00245082
13	myb28/AOP2	UWY2011	pmol Total GLS/mm2	73.1922	23.0164	0.00115917
13	myb28/AOP2	UWY2012	pmol Total GLS/mm2	210.023	22.544	0.440744
14	myb28/gsoh	UCD2012	pmol Total GLS/mm2	91.4968	20.3909	0.161076
14	myb28/gsoh	UWY2011	pmol Total GLS/mm2	125.651	23.1325	0.848382
14	myb28/gsoh	UWY2012	pmol Total GLS/mm2	110.464	18.5623	0.0532418
15	myb29/AOP2/gsoh	UCD2012	pmol Total GLS/mm2	119.102	16.2456	0.923047
15	myb29/AOP2/gsoh	UWY2011	pmol Total GLS/mm2	63.5366	21.1348	5.08e-05
15	myb29/AOP2/gsoh	UWY2012	pmol Total GLS/mm2	200.414	22.9185	0.535067
16	AOP2/gsoh	UCD2012	pmol Total GLS/mm2	136.625	12.989	0.999902
16	AOP2/gsoh	UWY2011	pmol Total GLS/mm2	163.687	17.1905	1
16	AOP2/gsoh	UWY2012	pmol Total GLS/mm2	233.014	17.5141	0.0391856
17	myb28/myb29/gsoh	UCD2012	pmol Total GLS/mm2	36.606	13.4998	1.9e-13
17	myb28/myb29/gsoh	UWY2011	pmol Total GLS/mm2	33.5964	19.7598	2.23e-09
17	myb28/myb29/gsoh	UWY2012	pmol Total GLS/mm2	44.0265	15.1178	1.41e-12
1	Col-0	UCD2012	pmol Total Indole GSL/mm2	24.1587	3.688	Col-0
1	Col-0	UWY2011	pmol Total Indole GSL/mm2	22.5492	4.8692	Col-0
1	Col-0	UWY2012	pmol Total Indole GSL/mm2	23.8549	3.8416	Col-0
2	myb28	UCD2012	pmol Total Indole GSL/mm2	32.0985	3.7237	0.510874
2	myb28	UWY2011	pmol Total Indole GSL/mm2	29.1732	4.3454	0.161978
2	myb28	UWY2012	pmol Total Indole GSL/mm2	27.109	3.8866	0.998905
3	myb29	UCD2012	pmol Total Indole GSL/mm2	26.6091	3.7301	0.999755
3	myb29	UWY2011	pmol Total Indole GSL/mm2	21.3874	4.1962	1
3	myb29	UWY2012	pmol Total Indole GSL/mm2	25.8468	3.7846	1
4	gsm1	UCD2012	pmol Total Indole GSL/mm2	28.8976	3.7041	0.957523
4	gsm1	UWY2011	pmol Total Indole GSL/mm2	22.3136	4.6744	1
4	gsm1	UWY2012	pmol Total Indole GSL/mm2	27.3314	3.9138	0.998857
5	gsox1	UCD2012	pmol Total Indole GSL/mm2	24.0889	3.6696	1
5	gsox1	UWY2011	pmol Total Indole GSL/mm2	17.643	4.5452	0.972747
5	gsox1	UWY2012	pmol Total Indole GSL/mm2	19.3022	3.8547	0.754524
6	gsox3	UCD2012	pmol Total Indole GSL/mm2	20.8617	3.7301	0.999995
6	gsox3	UWY2011	pmol Total Indole GSL/mm2	19.6115	4.4476	0.999928
6	gsox3	UWY2012	pmol Total Indole GSL/mm2	23.2887	3.8455	0.999975
7	AOP2	UCD2012	pmol Total Indole GSL/mm2	20.4926	4.5023	0.995541
7	AOP2	UWY2011	pmol Total Indole GSL/mm2	18.2715	7.0099	0.999963
7	AOP2	UWY2012	pmol Total Indole GSL/mm2	20.7882	4.5838	0.928297
8	ESP	UCD2012	pmol Total Indole GSL/mm2	20.1673	3.6647	0.97831
8	ESP	UWY2011	pmol Total Indole GSL/mm2	19.114	4.9034	0.999959
8	ESP	UWY2012	pmol Total Indole GSL/mm2	23.2598	3.9331	0.999914
9	gsoh	UCD2012	pmol Total Indole GSL/mm2	20.5817	3.1247	0.983234
9	gsoh	UWY2011	pmol Total Indole GSL/mm2	22.0137	4.3491	1
9	gsoh	UWY2012	pmol Total Indole GSL/mm2	26.2689	3.2602	1
10	myb28/myb29	UCD2012	pmol Total Indole GSL/mm2	30.5049	3.1711	0.623569
10	myb28/myb29	UWY2011	pmol Total Indole GSL/mm2	35.1148	5.3348	0.000446514
10	myb28/myb29	UWY2012	pmol Total Indole GSL/mm2	32.1069	3.2203	0.187279
11	myb28/gsm1	UCD2012	pmol Total Indole GSL/mm2	28.4821	3.7234	0.981231
11	myb28/gsm1	UWY2011	pmol Total Indole GSL/mm2	33.7356	4.8871	0.00495288
11	myb28/gsm1	UWY2012	pmol Total Indole GSL/mm2	28.9728	3.9682	0.946995
12	myb29/gsm1	UCD2012	pmol Total Indole GSL/mm2	22.2494	3.6962	0.999989
12	myb29/gsm1	UWY2011	pmol Total Indole GSL/mm2	22.7462	4.8946	0.999994
12	myb29/gsm1	UWY2012	pmol Total Indole GSL/mm2	35.5493	4.4168	0.0782779
13	myb28/AOP2	UCD2012	pmol Total Indole GSL/mm2	17.5057	5.0748	0.72964
13	myb28/AOP2	UWY2011	pmol Total Indole GSL/mm2	18.3753	5.4024	0.94026
13	myb28/AOP2	UWY2012	pmol Total Indole GSL/mm2	31.1758	5.3016	0.873543
14	myb28/gsoh	UCD2012	pmol Total Indole GSL/mm2	31.6014	4.7873	0.922451
14	myb28/gsoh	UWY2011	pmol Total Indole GSL/mm2	28.5609	5.4299	0.446911
14	myb28/gsoh	UWY2012	pmol Total Indole GSL/mm2	25.4398	4.3473	1
15	myb29/AOP2/gsoh	UCD2012	pmol Total Indole GSL/mm2	29.5833	3.7907	0.81565
15	myb29/AOP2/gsoh	UWY2011	pmol Total Indole GSL/mm2	27.1214	4.9508	0.758249
15	myb29/AOP2/gsoh	UWY2012	pmol Total Indole GSL/mm2	43.1387	5.3916	0.00123816
16	AOP2/gsoh	UCD2012	pmol Total Indole GSL/mm2	22.9986	2.9959	0.999984
16	AOP2/gsoh	UWY2011	pmol Total Indole GSL/mm2	21.8496	4.001	1
16	AOP2/gsoh	UWY2012	pmol Total Indole GSL/mm2	34.8617	4.0955	0.554405
17	myb28/myb29/gsoh	UCD2012	pmol Total Indole GSL/mm2	37.432	3.1263	0.00461457
17	myb28/myb29/gsoh	UWY2011	pmol Total Indole GSL/mm2	23.925	4.6204	0.999698
17	myb28/myb29/gsoh	UWY2012	pmol Total Indole GSL/mm2	38.5804	3.5172	0.00177084
1	Col-0	UCD2012	Relative Fitness	1	0.2565	Col-0
1	Col-0	UWY2011	Relative Fitness	1	0.2712	Col-0
1	Col-0	UWY2012	Relative Fitness	1	0.2541	Col-0
2	myb28	UCD2012	Relative Fitness	0.8833	0.2496	0.963959
2	myb28	UWY2011	Relative Fitness	1.572	0.2799	0.319847
2	myb28	UWY2012	Relative Fitness	0.6116	0.2559	0.0389655
3	myb29	UCD2012	Relative Fitness	0.9084	0.2439	0.999919
3	myb29	UWY2011	Relative Fitness	1.9036	0.2799	0.00555321
3	myb29	UWY2012	Relative Fitness	0.6553	0.2568	0.101342
4	gsm1	UCD2012	Relative Fitness	0.7634	0.242	0.88388
4	gsm1	UWY2011	Relative Fitness	1.4068	0.277	0.86526
4	gsm1	UWY2012	Relative Fitness	0.6652	0.2582	0.0993419
5	gsox1	UCD2012	Relative Fitness	1.1555	0.2462	0.974649
5	gsox1	UWY2011	Relative Fitness	1.5423	0.2743	0.31074
5	gsox1	UWY2012	Relative Fitness	1.0301	0.2591	1
6	gsox3	UCD2012	Relative Fitness	0.8395	0.2472	0.973049
6	gsox3	UWY2011	Relative Fitness	1.2437	0.2696	0.996121
6	gsox3	UWY2012	Relative Fitness	0.5576	0.2558	0.0165206
7	AOP2	UCD2012	Relative Fitness	1.1277	0.2768	0.899198
7	AOP2	UWY2011	Relative Fitness	1.6713	0.385	0.259932
7	AOP2	UWY2012	Relative Fitness	0.6376	0.3013	0.433907
8	ESP	UCD2012	Relative Fitness	0.9238	0.2429	0.999998
8	ESP	UWY2011	Relative Fitness	0.9566	0.271	0.999573
8	ESP	UWY2012	Relative Fitness	0.6067	0.26	0.0465292
9	gsoh	UCD2012	Relative Fitness	0.8834	0.2246	1
9	gsoh	UWY2011	Relative Fitness	1.1829	0.2708	0.999992
9	gsoh	UWY2012	Relative Fitness	0.6536	0.2413	0.0399199
10	myb28/myb29	UCD2012	Relative Fitness	0.952	0.2254	0.999858
10	myb28/myb29	UWY2011	Relative Fitness	1.2029	0.2832	0.999086
10	myb28/myb29	UWY2012	Relative Fitness	0.9624	0.2384	0.99996
11	myb28/gsm1	UCD2012	Relative Fitness	1.0148	0.2483	1
11	myb28/gsm1	UWY2011	Relative Fitness	1.2652	0.2787	0.980316
11	myb28/gsm1	UWY2012	Relative Fitness	0.5491	0.2588	0.0114117
12	myb29/gsm1	UCD2012	Relative Fitness	0.9702	0.2439	1
12	myb29/gsm1	UWY2011	Relative Fitness	0.9186	0.2785	0.999997
12	myb29/gsm1	UWY2012	Relative Fitness	0.5196	0.2636	0.00754452
13	myb28/AOP2	UCD2012	Relative Fitness	1.237	0.2833	1
13	myb28/AOP2	UWY2011	Relative Fitness	0.9	0.2908	0.996724
13	myb28/AOP2	UWY2012	Relative Fitness	0.198	0.2798	6.04e-06
14	myb28/gsoh	UCD2012	Relative Fitness	0.9684	0.2734	1
14	myb28/gsoh	UWY2011	Relative Fitness	1.4282	0.3004	0.942334
14	myb28/gsoh	UWY2012	Relative Fitness	0.8404	0.2614	0.904367
15	myb29/AOP2/gsoh	UCD2012	Relative Fitness	0.7019	0.2449	0.329955
15	myb29/AOP2/gsoh	UWY2011	Relative Fitness	1.1967	0.2831	1
15	myb29/AOP2/gsoh	UWY2012	Relative Fitness	0.4949	0.3417	0.00438547
16	AOP2/gsoh	UCD2012	Relative Fitness	0.8596	0.2204	0.97776
16	AOP2/gsoh	UWY2011	Relative Fitness	1.0547	0.2638	1
16	AOP2/gsoh	UWY2012	Relative Fitness	0.5607	0.2482	0.00807275
17	myb28/myb29/gsoh	UCD2012	Relative Fitness	0.9772	0.2249	1
17	myb28/myb29/gsoh	UWY2011	Relative Fitness	1.0414	0.2798	1
17	myb28/myb29/gsoh	UWY2012	Relative Fitness	0.9261	0.2417	0.999564
1	Col-0	UCD2012	Rosette diameter (2.5 weeks)	1.2165	0.1114	Col-0
1	Col-0	UWY2011	Rosette diameter (2.5 weeks)	1.446	0.1266	Col-0
1	Col-0	UWY2012	Rosette diameter (2.5 weeks)	1.7546	0.1165	Col-0
2	myb28	UCD2012	Rosette diameter (2.5 weeks)	1.294	0.1128	0.988364
2	myb28	UWY2011	Rosette diameter (2.5 weeks)	1.9702	0.1191	0.000178225
2	myb28	UWY2012	Rosette diameter (2.5 weeks)	1.6062	0.1165	0.873744
3	myb29	UCD2012	Rosette diameter (2.5 weeks)	1.2856	0.1128	0.997247
3	myb29	UWY2011	Rosette diameter (2.5 weeks)	1.9566	0.1172	0.000227113
3	myb29	UWY2012	Rosette diameter (2.5 weeks)	1.6063	0.1165	0.843253
4	gsm1	UCD2012	Rosette diameter (2.5 weeks)	1.0857	0.1121	0.882003
4	gsm1	UWY2011	Rosette diameter (2.5 weeks)	1.8355	0.1259	0.0370298
4	gsm1	UWY2012	Rosette diameter (2.5 weeks)	1.6781	0.1189	0.99993
5	gsox1	UCD2012	Rosette diameter (2.5 weeks)	1.211	0.1114	1
5	gsox1	UWY2011	Rosette diameter (2.5 weeks)	1.6789	0.1234	0.39789
5	gsox1	UWY2012	Rosette diameter (2.5 weeks)	1.6271	0.1165	0.951842
6	gsox3	UCD2012	Rosette diameter (2.5 weeks)	1.2263	0.1121	1
6	gsox3	UWY2011	Rosette diameter (2.5 weeks)	1.69	0.1214	0.358956
6	gsox3	UWY2012	Rosette diameter (2.5 weeks)	1.5908	0.1165	0.792096
7	AOP2	UCD2012	Rosette diameter (2.5 weeks)	1.1432	0.1369	0.999999
7	AOP2	UWY2011	Rosette diameter (2.5 weeks)	1.4139	0.2083	0.999948
7	AOP2	UWY2012	Rosette diameter (2.5 weeks)	1.7011	0.1421	1
8	ESP	UCD2012	Rosette diameter (2.5 weeks)	1.068	0.1114	0.659869
8	ESP	UWY2011	Rosette diameter (2.5 weeks)	1.173	0.1297	0.15872
8	ESP	UWY2012	Rosette diameter (2.5 weeks)	1.6905	0.1182	1
9	gsoh	UCD2012	Rosette diameter (2.5 weeks)	1.1584	0.0972	0.996057
9	gsoh	UWY2011	Rosette diameter (2.5 weeks)	1.7715	0.1206	0.0839036
9	gsoh	UWY2012	Rosette diameter (2.5 weeks)	1.6067	0.1041	0.717276
10	myb28/myb29	UCD2012	Rosette diameter (2.5 weeks)	1.1171	0.0972	0.911637
10	myb28/myb29	UWY2011	Rosette diameter (2.5 weeks)	1.4175	0.1309	1
10	myb28/myb29	UWY2012	Rosette diameter (2.5 weeks)	1.7406	0.1021	1
11	myb28/gsm1	UCD2012	Rosette diameter (2.5 weeks)	1.3409	0.1121	0.827233
11	myb28/gsm1	UWY2011	Rosette diameter (2.5 weeks)	1.7777	0.1284	0.126342
11	myb28/gsm1	UWY2012	Rosette diameter (2.5 weeks)	1.7448	0.118	1
12	myb29/gsm1	UCD2012	Rosette diameter (2.5 weeks)	1.162	0.1121	0.999904
12	myb29/gsm1	UWY2011	Rosette diameter (2.5 weeks)	1.6128	0.1256	0.873241
12	myb29/gsm1	UWY2012	Rosette diameter (2.5 weeks)	1.3462	0.1285	0.0215586
13	myb28/AOP2	UCD2012	Rosette diameter (2.5 weeks)	1.0689	0.1402	0.663708
13	myb28/AOP2	UWY2011	Rosette diameter (2.5 weeks)	1.2712	0.1348	0.758277
13	myb28/AOP2	UWY2012	Rosette diameter (2.5 weeks)	1.2959	0.1434	0.0464487
14	myb28/gsoh	UCD2012	Rosette diameter (2.5 weeks)	1.1951	0.136	1
14	myb28/gsoh	UWY2011	Rosette diameter (2.5 weeks)	1.6652	0.1348	0.82066
14	myb28/gsoh	UWY2012	Rosette diameter (2.5 weeks)	1.1879	0.1234	4.24e-05
15	myb29/AOP2/gsoh	UCD2012	Rosette diameter (2.5 weeks)	1.331	0.1114	0.904791
15	myb29/AOP2/gsoh	UWY2011	Rosette diameter (2.5 weeks)	1.4398	0.1315	1
15	myb29/AOP2/gsoh	UWY2012	Rosette diameter (2.5 weeks)	1.0826	0.1434	4.83e-05
16	AOP2/gsoh	UCD2012	Rosette diameter (2.5 weeks)	1.1724	0.0936	0.999633
16	AOP2/gsoh	UWY2011	Rosette diameter (2.5 weeks)	1.3622	0.1151	0.993523
16	AOP2/gsoh	UWY2012	Rosette diameter (2.5 weeks)	1.3304	0.1159	0.00985326
17	myb28/myb29/gsoh	UCD2012	Rosette diameter (2.5 weeks)	1.1493	0.0966	0.996234
17	myb28/myb29/gsoh	UWY2011	Rosette diameter (2.5 weeks)	1.2268	0.1285	0.638905
17	myb28/myb29/gsoh	UWY2012	Rosette diameter (2.5 weeks)	1.352	0.1088	0.00918477
1	Col-0	UCD2012	Rosette diameter (3 weeks)	1.4535	0.1214	Col-0
1	Col-0	UWY2011	Rosette diameter (3 weeks)	1.5443	0.1382	Col-0
1	Col-0	UWY2012	Rosette diameter (3 weeks)	1.9126	0.1269	Col-0
2	myb28	UCD2012	Rosette diameter (3 weeks)	1.6164	0.123	0.66086
2	myb28	UWY2011	Rosette diameter (3 weeks)	2.1114	0.1298	0.000138915
2	myb28	UWY2012	Rosette diameter (3 weeks)	1.7397	0.1269	0.771313
3	myb29	UCD2012	Rosette diameter (3 weeks)	1.613	0.123	0.707162
3	myb29	UWY2011	Rosette diameter (3 weeks)	2.0011	0.1277	0.003909
3	myb29	UWY2012	Rosette diameter (3 weeks)	1.6793	0.1269	0.380252
4	gsm1	UCD2012	Rosette diameter (3 weeks)	1.3174	0.1222	0.941533
4	gsm1	UWY2011	Rosette diameter (3 weeks)	1.9982	0.1374	0.0164547
4	gsm1	UWY2012	Rosette diameter (3 weeks)	1.788	0.1295	0.983468
5	gsox1	UCD2012	Rosette diameter (3 weeks)	1.499	0.1214	0.999999
5	gsox1	UWY2011	Rosette diameter (3 weeks)	1.8504	0.1334	0.161354
5	gsox1	UWY2012	Rosette diameter (3 weeks)	1.8017	0.1277	0.991237
6	gsox3	UCD2012	Rosette diameter (3 weeks)	1.4772	0.1223	1
6	gsox3	UWY2011	Rosette diameter (3 weeks)	1.7527	0.1313	0.652862
6	gsox3	UWY2012	Rosette diameter (3 weeks)	1.6845	0.1269	0.435162
7	AOP2	UCD2012	Rosette diameter (3 weeks)	1.4952	0.15	0.999971
7	AOP2	UWY2011	Rosette diameter (3 weeks)	1.51	0.2292	0.999985
7	AOP2	UWY2012	Rosette diameter (3 weeks)	1.8476	0.1555	0.999993
8	ESP	UCD2012	Rosette diameter (3 weeks)	1.3318	0.1214	0.946334
8	ESP	UWY2011	Rosette diameter (3 weeks)	1.3103	0.1399	0.41633
8	ESP	UWY2012	Rosette diameter (3 weeks)	1.7402	0.1278	0.849546
9	gsoh	UCD2012	Rosette diameter (3 weeks)	1.4295	0.1055	1
9	gsoh	UWY2011	Rosette diameter (3 weeks)	1.8456	0.1306	0.185386
9	gsoh	UWY2012	Rosette diameter (3 weeks)	1.7193	0.1129	0.47239
10	myb28/myb29	UCD2012	Rosette diameter (3 weeks)	1.3921	0.1055	0.99972
10	myb28/myb29	UWY2011	Rosette diameter (3 weeks)	1.4851	0.1413	0.999996
10	myb28/myb29	UWY2012	Rosette diameter (3 weeks)	1.8341	0.1111	0.998916
11	myb28/gsm1	UCD2012	Rosette diameter (3 weeks)	1.6413	0.1223	0.532239
11	myb28/gsm1	UWY2011	Rosette diameter (3 weeks)	1.9574	0.1402	0.0298948
11	myb28/gsm1	UWY2012	Rosette diameter (3 weeks)	1.8362	0.1286	0.999958
12	myb29/gsm1	UCD2012	Rosette diameter (3 weeks)	1.4272	0.1222	1
12	myb29/gsm1	UWY2011	Rosette diameter (3 weeks)	1.669	0.1346	0.990891
12	myb29/gsm1	UWY2012	Rosette diameter (3 weeks)	1.5132	0.1431	0.0509575
13	myb28/AOP2	UCD2012	Rosette diameter (3 weeks)	1.3316	0.1537	0.913826
13	myb28/AOP2	UWY2011	Rosette diameter (3 weeks)	1.324	0.1473	0.631903
13	myb28/AOP2	UWY2012	Rosette diameter (3 weeks)	1.4053	0.1691	0.0898071
14	myb28/gsoh	UCD2012	Rosette diameter (3 weeks)	1.4461	0.149	1
14	myb28/gsoh	UWY2011	Rosette diameter (3 weeks)	1.866	0.1473	0.374697
14	myb28/gsoh	UWY2012	Rosette diameter (3 weeks)	1.3752	0.1371	0.000580389
15	myb29/AOP2/gsoh	UCD2012	Rosette diameter (3 weeks)	1.6198	0.1214	0.701067
15	myb29/AOP2/gsoh	UWY2011	Rosette diameter (3 weeks)	1.4839	0.1416	0.99992
15	myb29/AOP2/gsoh	UWY2012	Rosette diameter (3 weeks)	1.2372	0.157	0.000190822
16	AOP2/gsoh	UCD2012	Rosette diameter (3 weeks)	1.4239	0.1014	0.999999
16	AOP2/gsoh	UWY2011	Rosette diameter (3 weeks)	1.3818	0.1244	0.826028
16	AOP2/gsoh	UWY2012	Rosette diameter (3 weeks)	1.4005	0.1276	0.0012285
17	myb28/myb29/gsoh	UCD2012	Rosette diameter (3 weeks)	1.4017	0.1048	0.999968
17	myb28/myb29/gsoh	UWY2011	Rosette diameter (3 weeks)	1.2754	0.1374	0.394113
17	myb28/myb29/gsoh	UWY2012	Rosette diameter (3 weeks)	1.4981	0.1198	0.0147267
1	Col-0	UCD2012	Rosette diameter (4 weeks)	1.8587	0.1401	Col-0
1	Col-0	UWY2011	Rosette diameter (4 weeks)	1.8714	0.1597	Col-0
1	Col-0	UWY2012	Rosette diameter (4 weeks)	2.1519	0.1472	Col-0
2	myb28	UCD2012	Rosette diameter (4 weeks)	2.0413	0.142	0.780146
2	myb28	UWY2011	Rosette diameter (4 weeks)	2.7178	0.1511	3.31e-07
2	myb28	UWY2012	Rosette diameter (4 weeks)	1.9332	0.1462	0.581888
3	myb29	UCD2012	Rosette diameter (4 weeks)	2.0389	0.142	0.795292
3	myb29	UWY2011	Rosette diameter (4 weeks)	2.4494	0.1471	0.00173706
3	myb29	UWY2012	Rosette diameter (4 weeks)	1.8479	0.1462	0.186859
4	gsm1	UCD2012	Rosette diameter (4 weeks)	1.6458	0.1411	0.744711
4	gsm1	UWY2011	Rosette diameter (4 weeks)	2.5421	0.1588	0.000660233
4	gsm1	UWY2012	Rosette diameter (4 weeks)	2.0209	0.1493	0.982902
5	gsox1	UCD2012	Rosette diameter (4 weeks)	1.8857	0.1401	1
5	gsox1	UWY2011	Rosette diameter (4 weeks)	2.3202	0.1539	0.0391403
5	gsox1	UWY2012	Rosette diameter (4 weeks)	2.1736	0.1481	1
6	gsox3	UCD2012	Rosette diameter (4 weeks)	1.8462	0.1411	1
6	gsox3	UWY2011	Rosette diameter (4 weeks)	2.2379	0.1527	0.169416
6	gsox3	UWY2012	Rosette diameter (4 weeks)	1.8389	0.1462	0.173484
7	AOP2	UCD2012	Rosette diameter (4 weeks)	1.8876	0.1743	1
7	AOP2	UWY2011	Rosette diameter (4 weeks)	1.931	0.2682	1
7	AOP2	UWY2012	Rosette diameter (4 weeks)	2.0851	0.1805	0.999994
8	ESP	UCD2012	Rosette diameter (4 weeks)	1.6929	0.1401	0.898993
8	ESP	UWY2011	Rosette diameter (4 weeks)	1.5938	0.1622	0.450375
8	ESP	UWY2012	Rosette diameter (4 weeks)	1.9186	0.1472	0.611806
9	gsoh	UCD2012	Rosette diameter (4 weeks)	1.8422	0.1209	1
9	gsoh	UWY2011	Rosette diameter (4 weeks)	2.3897	0.153	0.0134946
9	gsoh	UWY2012	Rosette diameter (4 weeks)	1.9304	0.1292	0.436307
10	myb28/myb29	UCD2012	Rosette diameter (4 weeks)	1.8226	0.1209	1
10	myb28/myb29	UWY2011	Rosette diameter (4 weeks)	1.8885	0.1675	1
10	myb28/myb29	UWY2012	Rosette diameter (4 weeks)	2.0319	0.1274	0.979028
11	myb28/gsm1	UCD2012	Rosette diameter (4 weeks)	2.0749	0.1411	0.6288
11	myb28/gsm1	UWY2011	Rosette diameter (4 weeks)	2.3576	0.1621	0.0370256
11	myb28/gsm1	UWY2012	Rosette diameter (4 weeks)	2.0025	0.1481	0.968242
12	myb29/gsm1	UCD2012	Rosette diameter (4 weeks)	1.8086	0.1411	1
12	myb29/gsm1	UWY2011	Rosette diameter (4 weeks)	1.9815	0.1553	0.999868
12	myb29/gsm1	UWY2012	Rosette diameter (4 weeks)	1.7276	0.1656	0.0722943
13	myb28/AOP2	UCD2012	Rosette diameter (4 weeks)	1.6961	0.1788	0.783802
13	myb28/AOP2	UWY2011	Rosette diameter (4 weeks)	1.6724	0.1707	0.917344
13	myb28/AOP2	UWY2012	Rosette diameter (4 weeks)	1.5348	0.1967	0.0346332
14	myb28/gsoh	UCD2012	Rosette diameter (4 weeks)	1.8413	0.1731	1
14	myb28/gsoh	UWY2011	Rosette diameter (4 weeks)	2.2922	0.1707	0.30569
14	myb28/gsoh	UWY2012	Rosette diameter (4 weeks)	1.6229	0.1583	0.00343899
15	myb29/AOP2/gsoh	UCD2012	Rosette diameter (4 weeks)	1.9117	0.1401	1
15	myb29/AOP2/gsoh	UWY2011	Rosette diameter (4 weeks)	1.9271	0.1638	1
15	myb29/AOP2/gsoh	UWY2012	Rosette diameter (4 weeks)	1.4622	0.1822	0.00114391
16	AOP2/gsoh	UCD2012	Rosette diameter (4 weeks)	1.7791	0.1159	0.99783
16	AOP2/gsoh	UWY2011	Rosette diameter (4 weeks)	1.7616	0.1431	0.996326
16	AOP2/gsoh	UWY2012	Rosette diameter (4 weeks)	1.6985	0.1497	0.0240498
17	myb28/myb29/gsoh	UCD2012	Rosette diameter (4 weeks)	1.7734	0.1206	0.998158
17	myb28/myb29/gsoh	UWY2011	Rosette diameter (4 weeks)	1.6393	0.1588	0.771653
17	myb28/myb29/gsoh	UWY2012	Rosette diameter (4 weeks)	1.7679	0.1375	0.066738
1	Col-0	UCD2012	Rosette diameter (4.5 weeks)	2.3613	0.1501	Col-0
1	Col-0	UWY2011	Rosette diameter (4.5 weeks)	2.4068	0.1735	Col-0
1	Col-0	UWY2012	Rosette diameter (4.5 weeks)	2.6177	0.1533	Col-0
2	myb28	UCD2012	Rosette diameter (4.5 weeks)	2.5548	0.1538	0.782624
2	myb28	UWY2011	Rosette diameter (4.5 weeks)	3.2639	0.1629	5.77e-06
2	myb28	UWY2012	Rosette diameter (4.5 weeks)	2.4883	0.1545	0.996083
3	myb29	UCD2012	Rosette diameter (4.5 weeks)	2.5216	0.1525	0.927528
3	myb29	UWY2011	Rosette diameter (4.5 weeks)	3.0463	0.158	0.00150502
3	myb29	UWY2012	Rosette diameter (4.5 weeks)	2.2877	0.152	0.316375
4	gsm1	UCD2012	Rosette diameter (4.5 weeks)	2.127	0.1513	0.761511
4	gsm1	UWY2011	Rosette diameter (4.5 weeks)	3.1236	0.1724	0.00112088
4	gsm1	UWY2012	Rosette diameter (4.5 weeks)	2.5155	0.1576	0.999664
5	gsox1	UCD2012	Rosette diameter (4.5 weeks)	2.4248	0.1501	0.999999
5	gsox1	UWY2011	Rosette diameter (4.5 weeks)	2.8094	0.1665	0.139571
5	gsox1	UWY2012	Rosette diameter (4.5 weeks)	2.8727	0.1577	0.782445
6	gsox3	UCD2012	Rosette diameter (4.5 weeks)	2.3314	0.1513	1
6	gsox3	UWY2011	Rosette diameter (4.5 weeks)	2.797	0.1649	0.210999
6	gsox3	UWY2012	Rosette diameter (4.5 weeks)	2.2401	0.152	0.197038
7	AOP2	UCD2012	Rosette diameter (4.5 weeks)	2.4043	0.1921	0.999997
7	AOP2	UWY2011	Rosette diameter (4.5 weeks)	2.4733	0.3033	1
7	AOP2	UWY2012	Rosette diameter (4.5 weeks)	2.6076	0.1955	1
8	ESP	UCD2012	Rosette diameter (4.5 weeks)	2.2903	0.1513	0.999777
8	ESP	UWY2011	Rosette diameter (4.5 weeks)	2.0195	0.1766	0.249134
8	ESP	UWY2012	Rosette diameter (4.5 weeks)	2.3231	0.1533	0.589584
9	gsoh	UCD2012	Rosette diameter (4.5 weeks)	2.3139	0.1259	0.999998
9	gsoh	UWY2011	Rosette diameter (4.5 weeks)	3.0196	0.1673	0.0067447
9	gsoh	UWY2012	Rosette diameter (4.5 weeks)	2.3388	0.1299	0.430541
10	myb28/myb29	UCD2012	Rosette diameter (4.5 weeks)	2.3154	0.1262	1
10	myb28/myb29	UWY2011	Rosette diameter (4.5 weeks)	2.3279	0.1859	1
10	myb28/myb29	UWY2012	Rosette diameter (4.5 weeks)	2.5444	0.1274	0.999998
11	myb28/gsm1	UCD2012	Rosette diameter (4.5 weeks)	2.5051	0.1513	0.981168
11	myb28/gsm1	UWY2011	Rosette diameter (4.5 weeks)	2.753	0.1735	0.32383
11	myb28/gsm1	UWY2012	Rosette diameter (4.5 weeks)	2.4237	0.1545	0.950097
12	myb29/gsm1	UCD2012	Rosette diameter (4.5 weeks)	2.3107	0.1513	1
12	myb29/gsm1	UWY2011	Rosette diameter (4.5 weeks)	2.4123	0.1682	1
12	myb29/gsm1	UWY2012	Rosette diameter (4.5 weeks)	2.0692	0.1764	0.049931
13	myb28/AOP2	UCD2012	Rosette diameter (4.5 weeks)	2.1623	0.1972	0.704298
13	myb28/AOP2	UWY2011	Rosette diameter (4.5 weeks)	2.0611	0.1869	0.445492
13	myb28/AOP2	UWY2012	Rosette diameter (4.5 weeks)	2.0977	0.2281	0.540014
14	myb28/gsoh	UCD2012	Rosette diameter (4.5 weeks)	2.3112	0.1905	1
14	myb28/gsoh	UWY2011	Rosette diameter (4.5 weeks)	2.7668	0.1869	0.511759
14	myb28/gsoh	UWY2012	Rosette diameter (4.5 weeks)	2.1506	0.1694	0.101334
15	myb29/AOP2/gsoh	UCD2012	Rosette diameter (4.5 weeks)	2.3185	0.1501	1
15	myb29/AOP2/gsoh	UWY2011	Rosette diameter (4.5 weeks)	2.5208	0.1816	0.999999
15	myb29/AOP2/gsoh	UWY2012	Rosette diameter (4.5 weeks)	1.8228	0.204	0.00827748
16	AOP2/gsoh	UCD2012	Rosette diameter (4.5 weeks)	2.2299	0.1197	0.920426
16	AOP2/gsoh	UWY2011	Rosette diameter (4.5 weeks)	2.1709	0.1519	0.722876
16	AOP2/gsoh	UWY2012	Rosette diameter (4.5 weeks)	2.2111	0.1632	0.224277
17	myb28/myb29/gsoh	UCD2012	Rosette diameter (4.5 weeks)	2.2475	0.1262	0.979484
17	myb28/myb29/gsoh	UWY2011	Rosette diameter (4.5 weeks)	2.0722	0.1724	0.439879
17	myb28/myb29/gsoh	UWY2012	Rosette diameter (4.5 weeks)	2.2455	0.1411	0.262209
1	Col-0	UCD2012	Silique length, cm	0.9105	0.0472	Col-0
1	Col-0	UWY2011	Silique length, cm	1.1115	0.0557	Col-0
1	Col-0	UWY2012	Silique length, cm	0.9811	0.045	Col-0
2	myb28	UCD2012	Silique length, cm	0.7934	0.0456	0.249377
2	myb28	UWY2011	Silique length, cm	1.1025	0.0536	1
2	myb28	UWY2012	Silique length, cm	0.8933	0.046	0.324515
3	myb29	UCD2012	Silique length, cm	0.9256	0.0449	1
3	myb29	UWY2011	Silique length, cm	1.1055	0.0512	1
3	myb29	UWY2012	Silique length, cm	0.9072	0.0453	0.540058
4	gsm1	UCD2012	Silique length, cm	0.771	0.0436	0.0848473
4	gsm1	UWY2011	Silique length, cm	1.0429	0.0555	0.242862
4	gsm1	UWY2012	Silique length, cm	0.902	0.0464	0.410736
5	gsox1	UCD2012	Silique length, cm	0.9075	0.0447	1
5	gsox1	UWY2011	Silique length, cm	1.1341	0.0552	1
5	gsox1	UWY2012	Silique length, cm	1.0267	0.0477	0.98268
6	gsox3	UCD2012	Silique length, cm	0.9209	0.0449	1
6	gsox3	UWY2011	Silique length, cm	1.1286	0.052	0.999711
6	gsox3	UWY2012	Silique length, cm	0.9227	0.045	0.872608
7	AOP2	UCD2012	Silique length, cm	0.8201	0.0535	0.664943
7	AOP2	UWY2011	Silique length, cm	1.0256	0.0794	0.56819
7	AOP2	UWY2012	Silique length, cm	0.938	0.0579	0.986843
8	ESP	UCD2012	Silique length, cm	0.9761	0.0439	0.92396
8	ESP	UWY2011	Silique length, cm	1.1184	0.0554	1
8	ESP	UWY2012	Silique length, cm	0.8749	0.0463	0.155575
9	gsoh	UCD2012	Silique length, cm	0.9318	0.038	0.993817
9	gsoh	UWY2011	Silique length, cm	1.1534	0.0552	0.973221
9	gsoh	UWY2012	Silique length, cm	0.8823	0.0412	0.113342
10	myb28/myb29	UCD2012	Silique length, cm	0.7453	0.0385	0.000734668
10	myb28/myb29	UWY2011	Silique length, cm	1.131	0.0622	1
10	myb28/myb29	UWY2012	Silique length, cm	0.9384	0.04	0.955677
11	myb28/gsm1	UCD2012	Silique length, cm	0.7954	0.0449	0.12653
11	myb28/gsm1	UWY2011	Silique length, cm	1.0516	0.0576	0.198967
11	myb28/gsm1	UWY2012	Silique length, cm	0.8418	0.0462	0.0149778
12	myb29/gsm1	UCD2012	Silique length, cm	0.7171	0.0445	0.00205903
12	myb29/gsm1	UWY2011	Silique length, cm	1.0012	0.0579	0.00745165
12	myb29/gsm1	UWY2012	Silique length, cm	0.7932	0.0522	0.00196522
13	myb28/AOP2	UCD2012	Silique length, cm	0.8411	0.0573	0.851816
13	myb28/AOP2	UWY2011	Silique length, cm	1.0232	0.063	0.210163
13	myb28/AOP2	UWY2012	Silique length, cm	0.6364	0.0659	9.06e-07
14	myb28/gsoh	UCD2012	Silique length, cm	0.8037	0.052	0.875823
14	myb28/gsoh	UWY2011	Silique length, cm	1.0713	0.0606	0.758974
14	myb28/gsoh	UWY2012	Silique length, cm	0.7768	0.0508	0.000108665
15	myb29/AOP2/gsoh	UCD2012	Silique length, cm	0.6335	0.0445	1.67e-07
15	myb29/AOP2/gsoh	UWY2011	Silique length, cm	1.0925	0.0579	0.999063
15	myb29/AOP2/gsoh	UWY2012	Silique length, cm	0.6397	0.0825	3.76e-06
16	AOP2/gsoh	UCD2012	Silique length, cm	0.8064	0.0366	0.109708
16	AOP2/gsoh	UWY2011	Silique length, cm	1.1144	0.0498	1
16	AOP2/gsoh	UWY2012	Silique length, cm	0.8319	0.048	0.00470542
17	myb28/myb29/gsoh	UCD2012	Silique length, cm	0.8136	0.0387	0.207112
17	myb28/myb29/gsoh	UWY2011	Silique length, cm	1.1211	0.0556	0.99999
17	myb28/myb29/gsoh	UWY2012	Silique length, cm	0.9041	0.0427	0.357985
1	Col-0	UCD2012	Survival	1.0006	0.0421	Col-0
1	Col-0	UWY2011	Survival	0.9317	0.0489	Col-0
1	Col-0	UWY2012	Survival	0.95	0.0421	Col-0
2	myb28	UCD2012	Survival	0.9741	0.0431	0.999977
2	myb28	UWY2011	Survival	0.9688	0.0446	0.999996
2	myb28	UWY2012	Survival	0.925	0.0421	1
3	myb29	UCD2012	Survival	0.8978	0.0426	0.188345
3	myb29	UWY2011	Survival	0.9997	0.0432	0.982162
3	myb29	UWY2012	Survival	1	0.0426	0.999307
4	gsm1	UCD2012	Survival	0.9493	0.0426	0.941418
4	gsm1	UWY2011	Survival	0.9607	0.0495	1
4	gsm1	UWY2012	Survival	0.9461	0.0439	1
5	gsox1	UCD2012	Survival	0.9756	0.0421	0.999951
5	gsox1	UWY2011	Survival	0.9371	0.0469	1
5	gsox1	UWY2012	Survival	0.875	0.0421	0.961732
6	gsox3	UCD2012	Survival	0.9754	0.0426	0.999936
6	gsox3	UWY2011	Survival	0.9706	0.0456	0.99998
6	gsox3	UWY2012	Survival	1.0002	0.0426	0.999308
7	AOP2	UCD2012	Survival	0.9622	0.0594	0.999587
7	AOP2	UWY2011	Survival	1.0035	0.1007	0.999982
7	AOP2	UWY2012	Survival	0.9999	0.0604	0.999937
8	ESP	UCD2012	Survival	0.9506	0.0421	0.939981
8	ESP	UWY2011	Survival	0.9625	0.0503	0.999996
8	ESP	UWY2012	Survival	1.0003	0.0432	0.999358
9	gsoh	UCD2012	Survival	0.961	0.0307	0.976297
9	gsoh	UWY2011	Survival	0.8268	0.0451	0.392156
9	gsoh	UWY2012	Survival	0.9306	0.0317	1
10	myb28/myb29	UCD2012	Survival	0.9355	0.0306	0.580571
10	myb28/myb29	UWY2011	Survival	0.7688	0.052	0.0721224
10	myb28/myb29	UWY2012	Survival	0.9497	0.0303	1
11	myb28/gsm1	UCD2012	Survival	1.0004	0.0426	1
11	myb28/gsm1	UWY2011	Survival	0.916	0.05	1
11	myb28/gsm1	UWY2012	Survival	0.9726	0.0437	1
12	myb29/gsm1	UCD2012	Survival	0.9229	0.0426	0.554578
12	myb29/gsm1	UWY2011	Survival	0.8706	0.0477	0.956429
12	myb29/gsm1	UWY2012	Survival	0.7393	0.0457	0.0372025
13	myb28/AOP2	UCD2012	Survival	0.8908	0.0619	0.313736
13	myb28/AOP2	UWY2011	Survival	0.9226	0.0557	0.999964
13	myb28/AOP2	UWY2012	Survival	0.5422	0.0543	3.91e-06
14	myb28/gsoh	UCD2012	Survival	1	0.0591	0.999997
14	myb28/gsoh	UWY2011	Survival	0.924	0.0557	1
14	myb28/gsoh	UWY2012	Survival	0.7497	0.0443	0.0584457
15	myb29/AOP2/gsoh	UCD2012	Survival	0.9506	0.0421	0.939989
15	myb29/AOP2/gsoh	UWY2011	Survival	0.918	0.0522	1
15	myb29/AOP2/gsoh	UWY2012	Survival	0.7144	0.0574	0.0153181
16	AOP2/gsoh	UCD2012	Survival	0.9607	0.0273	0.939731
16	AOP2/gsoh	UWY2011	Survival	0.9792	0.0403	0.996211
16	AOP2/gsoh	UWY2012	Survival	0.6422	0.0376	0.000216667
17	myb28/myb29/gsoh	UCD2012	Survival	0.8881	0.0301	0.0376878
17	myb28/myb29/gsoh	UWY2011	Survival	0.969	0.0495	0.999989
17	myb28/myb29/gsoh	UWY2012	Survival	0.7667	0.0336	0.0450086
1	Col-0	UCD2012	Total Aliphatic: Total GSL ratio	0.8231	0.0177	Col-0
1	Col-0	UWY2011	Total Aliphatic: Total GSL ratio	0.8554	0.0232	Col-0
1	Col-0	UWY2012	Total Aliphatic: Total GSL ratio	0.851	0.0187	Col-0
2	myb28	UCD2012	Total Aliphatic: Total GSL ratio	0.5785	0.0179	0
2	myb28	UWY2011	Total Aliphatic: Total GSL ratio	0.6762	0.0207	5.83e-13
2	myb28	UWY2012	Total Aliphatic: Total GSL ratio	0.4905	0.0189	0
3	myb29	UCD2012	Total Aliphatic: Total GSL ratio	0.7528	0.0179	0.00191496
3	myb29	UWY2011	Total Aliphatic: Total GSL ratio	0.8037	0.02	0.208044
3	myb29	UWY2012	Total Aliphatic: Total GSL ratio	0.7493	0.0184	2e-05
4	gsm1	UCD2012	Total Aliphatic: Total GSL ratio	0.7405	0.0178	7.45e-05
4	gsm1	UWY2011	Total Aliphatic: Total GSL ratio	0.8396	0.0223	0.998833
4	gsm1	UWY2012	Total Aliphatic: Total GSL ratio	0.686	0.019	2.91e-14
5	gsox1	UCD2012	Total Aliphatic: Total GSL ratio	0.8092	0.0176	0.999638
5	gsox1	UWY2011	Total Aliphatic: Total GSL ratio	0.8734	0.0217	0.996378
5	gsox1	UWY2012	Total Aliphatic: Total GSL ratio	0.8576	0.0188	1
6	gsox3	UCD2012	Total Aliphatic: Total GSL ratio	0.815	0.0179	0.999968
6	gsox3	UWY2011	Total Aliphatic: Total GSL ratio	0.8562	0.0212	1
6	gsox3	UWY2012	Total Aliphatic: Total GSL ratio	0.7939	0.0187	0.083462
7	AOP2	UCD2012	Total Aliphatic: Total GSL ratio	0.866	0.0215	0.232254
7	AOP2	UWY2011	Total Aliphatic: Total GSL ratio	0.8545	0.0333	1
7	AOP2	UWY2012	Total Aliphatic: Total GSL ratio	0.8877	0.0221	0.545423
8	ESP	UCD2012	Total Aliphatic: Total GSL ratio	0.8093	0.0176	0.9995
8	ESP	UWY2011	Total Aliphatic: Total GSL ratio	0.8702	0.0233	0.999998
8	ESP	UWY2012	Total Aliphatic: Total GSL ratio	0.8343	0.0191	0.999764
9	gsoh	UCD2012	Total Aliphatic: Total GSL ratio	0.816	0.0151	0.999975
9	gsoh	UWY2011	Total Aliphatic: Total GSL ratio	0.8565	0.0207	1
9	gsoh	UWY2012	Total Aliphatic: Total GSL ratio	0.8274	0.016	0.874743
10	myb28/myb29	UCD2012	Total Aliphatic: Total GSL ratio	0.0391	0.0153	0
10	myb28/myb29	UWY2011	Total Aliphatic: Total GSL ratio	0.1404	0.0254	0
10	myb28/myb29	UWY2012	Total Aliphatic: Total GSL ratio	0.0902	0.0158	0
11	myb28/gsm1	UCD2012	Total Aliphatic: Total GSL ratio	0.3619	0.0179	0
11	myb28/gsm1	UWY2011	Total Aliphatic: Total GSL ratio	0.4931	0.0233	0
11	myb28/gsm1	UWY2012	Total Aliphatic: Total GSL ratio	0.2933	0.0193	0
12	myb29/gsm1	UCD2012	Total Aliphatic: Total GSL ratio	0.7686	0.0177	0.0414845
12	myb29/gsm1	UWY2011	Total Aliphatic: Total GSL ratio	0.8595	0.0233	1
12	myb29/gsm1	UWY2012	Total Aliphatic: Total GSL ratio	0.7374	0.0214	2.62e-05
13	myb28/AOP2	UCD2012	Total Aliphatic: Total GSL ratio	0.716	0.0242	3.9e-06
13	myb28/AOP2	UWY2011	Total Aliphatic: Total GSL ratio	0.7348	0.0257	0.000150042
13	myb28/AOP2	UWY2012	Total Aliphatic: Total GSL ratio	0.8463	0.0255	1
14	myb28/gsoh	UCD2012	Total Aliphatic: Total GSL ratio	0.6434	0.0229	1.82e-12
14	myb28/gsoh	UWY2011	Total Aliphatic: Total GSL ratio	0.7691	0.0258	0.0136162
14	myb28/gsoh	UWY2012	Total Aliphatic: Total GSL ratio	0.7395	0.021	4.3e-05
15	myb29/AOP2/gsoh	UCD2012	Total Aliphatic: Total GSL ratio	0.7508	0.0182	0.00176799
15	myb29/AOP2/gsoh	UWY2011	Total Aliphatic: Total GSL ratio	0.4874	0.0236	0
15	myb29/AOP2/gsoh	UWY2012	Total Aliphatic: Total GSL ratio	0.7546	0.0259	0.0368247
16	AOP2/gsoh	UCD2012	Total Aliphatic: Total GSL ratio	0.8069	0.0145	0.955346
16	AOP2/gsoh	UWY2011	Total Aliphatic: Total GSL ratio	0.8585	0.0191	1
16	AOP2/gsoh	UWY2012	Total Aliphatic: Total GSL ratio	0.8558	0.0199	0.999909
17	myb28/myb29/gsoh	UCD2012	Total Aliphatic: Total GSL ratio	0.0518	0.0151	0
17	myb28/myb29/gsoh	UWY2011	Total Aliphatic: Total GSL ratio	0.211	0.022	0
17	myb28/myb29/gsoh	UWY2012	Total Aliphatic: Total GSL ratio	0.0989	0.0172	0
1	Col-0	UCD2012	Total Fruit Count (excld survivorship)	155.912	34.2461	Col-0
1	Col-0	UWY2011	Total Fruit Count (excld survivorship)	213.883	38.3984	Col-0
1	Col-0	UWY2012	Total Fruit Count (excld survivorship)	107.733	36.6294	Col-0
2	myb28	UCD2012	Total Fruit Count (excld survivorship)	150.194	34.5709	1
2	myb28	UWY2011	Total Fruit Count (excld survivorship)	253.302	37.335	0.236564
2	myb28	UWY2012	Total Fruit Count (excld survivorship)	70.031	36.7282	0.0957967
3	myb29	UCD2012	Total Fruit Count (excld survivorship)	155.994	34.8149	1
3	myb29	UWY2011	Total Fruit Count (excld survivorship)	258.503	36.9136	0.118452
[truncated: 94 more rows]
