# Supplementary material for: Natural genetic variation in Arabidopsis thaliana defense metabolism genes modulates field fitness
Source: eLife. 2015 Apr 13;4:e05604. doi: 10.7554/eLife.05604 (PMC4396512; doi:10.7554/eLife.05604)
Supplement: Figure 6—source data 1. — DOI: http://dx.doi.org/10.7554/eLife.05604.034 [file elife05604s005.xlsx]

## Sheet: Figure 7 source file.csv
Figure 6 source file. Mean normalized values for leaf damage in the field.
Shown are the values for mean normailzed phenotypic traits. Env Mean = Average across all genotypes within an environment, Mean Fraction = LSMean per genotype divided by the Env Mean, Mean Normalized = Mean Fraction per genotype multiplied by the grand mean across all 17 genotypes and all three environments. Leaf damage was measured on all individuals growing in the field at four weeks of age.
Line	Genotype	Environment	LSMean	Env Mean	Mean Fraction	Mean Normalized
1	WT Col-0	UCD2012	1.12	1.51	0.74	1.33
1	WT Col-0	UWY2011	1.21	1.18	1.02	1.84
1	WT Col-0	UWY2012	2.42	2.71	0.89	1.6
2	myb28	UCD2012	1.39	1.51	0.92	1.66
2	myb28	UWY2011	0.92	1.18	0.78	1.4
2	myb28	UWY2012	2.44	2.71	0.9	1.62
3	myb29	UCD2012	1.69	1.51	1.12	2.02
3	myb29	UWY2011	0.53	1.18	0.45	0.81
3	myb29	UWY2012	1.31	2.71	0.48	0.87
4	gsm1	UCD2012	1.34	1.51	0.89	1.61
4	gsm1	UWY2011	0.78	1.18	0.66	1.2
4	gsm1	UWY2012	1.76	2.71	0.65	1.17
5	gsox1	UCD2012	1.29	1.51	0.86	1.54
5	gsox1	UWY2011	1.38	1.18	1.17	2.1
5	gsox1	UWY2012	3.17	2.71	1.17	2.11
6	gsox3	UCD2012	1.49	1.51	0.99	1.78
6	gsox3	UWY2011	1	1.18	0.85	1.52
6	gsox3	UWY2012	1.5	2.71	0.55	0.99
7	AOP2	UCD2012	1.3	1.51	0.86	1.55
7	AOP2	UWY2011	1.29	1.18	1.09	1.97
7	AOP2	UWY2012	1.45	2.71	0.53	0.96
8	ESP	UCD2012	1.62	1.51	1.07	1.93
8	ESP	UWY2011	0.77	1.18	0.65	1.17
8	ESP	UWY2012	1.99	2.71	0.73	1.32
9	gsoh	UCD2012	1.44	1.51	0.96	1.72
9	gsoh	UWY2011	1.99	1.18	1.69	3.04
9	gsoh	UWY2012	2.26	2.71	0.83	1.5
10	myb28/myb29	UCD2012	1.61	1.51	1.07	1.93
10	myb28/myb29	UWY2011	2.81	1.18	2.38	4.29
10	myb28/myb29	UWY2012	1.97	2.71	0.73	1.31
11	myb28/gsm1	UCD2012	1.52	1.51	1.01	1.81
11	myb28/gsm1	UWY2011	1.03	1.18	0.88	1.58
11	myb28/gsm1	UWY2012	1.84	2.71	0.68	1.22
12	myb29/gsm1	UCD2012	1.43	1.51	0.95	1.71
12	myb29/gsm1	UWY2011	1.3	1.18	1.1	1.99
12	myb29/gsm1	UWY2012	3.94	2.71	1.45	2.61
13	myb28/AOP2	UCD2012	1.95	1.51	1.29	2.33
13	myb28/AOP2	UWY2011	0.8	1.18	0.68	1.22
13	myb28/AOP2	UWY2012	5.64	2.71	2.08	3.74
14	myb28/gsoh	UCD2012	1.55	1.51	1.03	1.86
14	myb28/gsoh	UWY2011	1.07	1.18	0.91	1.63
14	myb28/gsoh	UWY2012	3.2	2.71	1.18	2.12
15	myb29/AOP2/gsoh	UCD2012	1.17	1.51	0.78	1.4
15	myb29/AOP2/gsoh	UWY2011	1.46	1.18	1.24	2.23
15	myb29/AOP2/gsoh	UWY2012	3.53	2.71	1.3	2.34
16	AOP2/gsoh	UCD2012	1.48	1.51	0.99	1.77
16	AOP2/gsoh	UWY2011	0.85	1.18	0.72	1.3
16	AOP2/gsoh	UWY2012	4.57	2.71	1.69	3.03
17	myb28/myb29/gsoh	UCD2012	2.23	1.51	1.48	2.66
17	myb28/myb29/gsoh	UWY2011	0.87	1.18	0.73	1.32
17	myb28/myb29/gsoh	UWY2012	3.15	2.71	1.16	2.09
