# Supplementary material for: Natural genetic variation in Arabidopsis thaliana defense metabolism genes modulates field fitness
Source: eLife. 2015 Apr 13;4:e05604. doi: 10.7554/eLife.05604 (PMC4396512; doi:10.7554/eLife.05604)
Supplement: Figure 7—source data 1. — DOI: http://dx.doi.org/10.7554/eLife.05604.038 [file elife05604s006.xlsx]

## Sheet: Sheet1
Figure 6 - table supplement 1. Mean normalized values for phenotypic traits in the field.
Shown are the values for mean normailzed phenotypic traits. Env Mean = Average phenotypic value across all genotypes within an environment, Mean Fraction = LSMean per genotype divided by the Env Mean, Normalized Mean = Mean Fraction per genotype multiplied by the grand mean across all 17 genotypes and all three environments.
Line	Genotype	Environment	Phenotype	LSMean	Env Mean	Mean Fraction	Normalized Mean
1	WT Col-0	UCD2012	Abs Fit (excld non-surv)	145.79	150.32	0.97	158.83
1	WT Col-0	UWY2011	Abs Fit (excld non-surv)	240.03	262.3	0.92	149.86
1	WT Col-0	UWY2012	Abs Fit (excld non-surv)	109.46	78.68	1.39	227.85
2	myb28	UCD2012	Abs Fit (excld non-surv)	135.7	150.32	0.9	147.84
2	myb28	UWY2011	Abs Fit (excld non-surv)	279.09	262.3	1.06	174.25
2	myb28	UWY2012	Abs Fit (excld non-surv)	66.24	78.68	0.84	137.88
3	myb29	UCD2012	Abs Fit (excld non-surv)	152.14	150.32	1.01	165.75
3	myb29	UWY2011	Abs Fit (excld non-surv)	295.78	262.3	1.13	184.67
3	myb29	UWY2012	Abs Fit (excld non-surv)	65.35	78.68	0.83	136.03
4	gsm1	UCD2012	Abs Fit (excld non-surv)	122	150.32	0.81	132.91
4	gsm1	UWY2011	Abs Fit (excld non-surv)	290.5	262.3	1.11	181.37
4	gsm1	UWY2012	Abs Fit (excld non-surv)	70.06	78.68	0.89	145.83
5	gsox1	UCD2012	Abs Fit (excld non-surv)	182.73	150.32	1.22	199.07
5	gsox1	UWY2011	Abs Fit (excld non-surv)	337.96	262.3	1.29	211.01
5	gsox1	UWY2012	Abs Fit (excld non-surv)	117.84	78.68	1.5	245.28
6	gsox3	UCD2012	Abs Fit (excld non-surv)	127.35	150.32	0.85	138.74
6	gsox3	UWY2011	Abs Fit (excld non-surv)	260.1	262.3	0.99	162.39
6	gsox3	UWY2012	Abs Fit (excld non-surv)	55.76	78.68	0.71	116.06
7	AOP2	UCD2012	Abs Fit (excld non-surv)	181.09	150.32	1.2	197.29
7	AOP2	UWY2011	Abs Fit (excld non-surv)	260.52	262.3	0.99	162.65
7	AOP2	UWY2012	Abs Fit (excld non-surv)	63.42	78.68	0.81	132.02
8	ESP	UCD2012	Abs Fit (excld non-surv)	148.47	150.32	0.99	161.75
8	ESP	UWY2011	Abs Fit (excld non-surv)	232.09	262.3	0.88	144.9
8	ESP	UWY2012	Abs Fit (excld non-surv)	60.49	78.68	0.77	125.92
9	gsoh	UCD2012	Abs Fit (excld non-surv)	137.8	150.32	0.92	150.12
9	gsoh	UWY2011	Abs Fit (excld non-surv)	274.77	262.3	1.05	171.55
9	gsoh	UWY2012	Abs Fit (excld non-surv)	70.82	78.68	0.9	147.41
10	myb28/myb29	UCD2012	Abs Fit (excld non-surv)	152.61	150.32	1.02	166.26
10	myb28/myb29	UWY2011	Abs Fit (excld non-surv)	312.35	262.3	1.19	195.02
10	myb28/myb29	UWY2012	Abs Fit (excld non-surv)	101.17	78.68	1.29	210.58
11	myb28/gsm1	UCD2012	Abs Fit (excld non-surv)	150.68	150.32	1	164.15
11	myb28/gsm1	UWY2011	Abs Fit (excld non-surv)	274.47	262.3	1.05	171.36
11	myb28/gsm1	UWY2012	Abs Fit (excld non-surv)	56.35	78.68	0.72	117.3
12	myb29/gsm1	UCD2012	Abs Fit (excld non-surv)	154.34	150.32	1.03	168.14
12	myb29/gsm1	UWY2011	Abs Fit (excld non-surv)	223.37	262.3	0.85	139.46
12	myb29/gsm1	UWY2012	Abs Fit (excld non-surv)	74.89	78.68	0.95	155.89
13	myb28/AOP2	UCD2012	Abs Fit (excld non-surv)	205.22	150.32	1.37	223.57
13	myb28/AOP2	UWY2011	Abs Fit (excld non-surv)	226.69	262.3	0.86	141.53
13	myb28/AOP2	UWY2012	Abs Fit (excld non-surv)	32.33	78.68	0.41	67.29
14	myb28/gsoh	UCD2012	Abs Fit (excld non-surv)	143.66	150.32	0.96	156.51
14	myb28/gsoh	UWY2011	Abs Fit (excld non-surv)	274.2	262.3	1.05	171.19
14	myb28/gsoh	UWY2012	Abs Fit (excld non-surv)	113.3	78.68	1.44	235.84
15	myb29/AOP2/gsoh	UCD2012	Abs Fit (excld non-surv)	113.15	150.32	0.75	123.27
15	myb29/AOP2/gsoh	UWY2011	Abs Fit (excld non-surv)	258.28	262.3	0.98	161.26
15	myb29/AOP2/gsoh	UWY2012	Abs Fit (excld non-surv)	77.31	78.68	0.98	160.92
16	AOP2/gsoh	UCD2012	Abs Fit (excld non-surv)	135.36	150.32	0.9	147.47
16	AOP2/gsoh	UWY2011	Abs Fit (excld non-surv)	205.43	262.3	0.78	128.26
16	AOP2/gsoh	UWY2012	Abs Fit (excld non-surv)	84.45	78.68	1.07	175.78
17	myb28/myb29/gsoh	UCD2012	Abs Fit (excld non-surv)	167.34	150.32	1.11	182.31
17	myb28/myb29/gsoh	UWY2011	Abs Fit (excld non-surv)	213.41	262.3	0.81	133.24
17	myb28/myb29/gsoh	UWY2012	Abs Fit (excld non-surv)	118.23	78.68	1.5	246.1
1	WT Col-0	UCD2012	Abs Fit (incld non-surv)	145.98	142.85	1.02	138.06
1	WT Col-0	UWY2011	Abs Fit (incld non-surv)	158.81	195.79	0.81	109.58
1	WT Col-0	UWY2012	Abs Fit (incld non-surv)	102.03	66.65	1.53	206.81
2	myb28	UCD2012	Abs Fit (incld non-surv)	132.95	142.85	0.93	125.74
2	myb28	UWY2011	Abs Fit (incld non-surv)	243.17	195.79	1.24	167.79
2	myb28	UWY2012	Abs Fit (incld non-surv)	60.24	66.65	0.9	122.1
3	myb29	UCD2012	Abs Fit (incld non-surv)	136.69	142.85	0.96	129.27
3	myb29	UWY2011	Abs Fit (incld non-surv)	294.48	195.79	1.5	203.19
3	myb29	UWY2012	Abs Fit (incld non-surv)	64.54	66.65	0.97	130.82
4	gsm1	UCD2012	Abs Fit (incld non-surv)	114.88	142.85	0.8	108.65
4	gsm1	UWY2011	Abs Fit (incld non-surv)	217.63	195.79	1.11	150.17
4	gsm1	UWY2012	Abs Fit (incld non-surv)	65.51	66.65	0.98	132.78
5	gsox1	UCD2012	Abs Fit (incld non-surv)	173.9	142.85	1.22	164.46
5	gsox1	UWY2011	Abs Fit (incld non-surv)	238.6	195.79	1.22	164.64
5	gsox1	UWY2012	Abs Fit (incld non-surv)	101.44	66.65	1.52	205.61
6	gsox3	UCD2012	Abs Fit (incld non-surv)	126.36	142.85	0.88	119.5
6	gsox3	UWY2011	Abs Fit (incld non-surv)	192.4	195.79	0.98	132.76
6	gsox3	UWY2012	Abs Fit (incld non-surv)	54.92	66.65	0.82	111.32
7	AOP2	UCD2012	Abs Fit (incld non-surv)	169.66	142.85	1.19	160.45
7	AOP2	UWY2011	Abs Fit (incld non-surv)	258.98	195.79	1.32	178.7
7	AOP2	UWY2012	Abs Fit (incld non-surv)	62.8	66.65	0.94	127.28
8	ESP	UCD2012	Abs Fit (incld non-surv)	139.01	142.85	0.97	131.47
8	ESP	UWY2011	Abs Fit (incld non-surv)	148	195.79	0.76	102.12
8	ESP	UWY2012	Abs Fit (incld non-surv)	59.76	66.65	0.9	121.12
9	gsoh	UCD2012	Abs Fit (incld non-surv)	132.96	142.85	0.93	125.75
9	gsoh	UWY2011	Abs Fit (incld non-surv)	183	195.79	0.93	126.27
9	gsoh	UWY2012	Abs Fit (incld non-surv)	64.38	66.65	0.97	130.49
10	myb28/myb29	UCD2012	Abs Fit (incld non-surv)	143.26	142.85	1	135.49
10	myb28/myb29	UWY2011	Abs Fit (incld non-surv)	186.11	195.79	0.95	128.41
10	myb28/myb29	UWY2012	Abs Fit (incld non-surv)	94.77	66.65	1.42	192.1
11	myb28/gsm1	UCD2012	Abs Fit (incld non-surv)	152.72	142.85	1.07	144.44
11	myb28/gsm1	UWY2011	Abs Fit (incld non-surv)	195.7	195.79	1	135.04
11	myb28/gsm1	UWY2012	Abs Fit (incld non-surv)	54.09	66.65	0.81	109.64
12	myb29/gsm1	UCD2012	Abs Fit (incld non-surv)	146.02	142.85	1.02	138.1
12	myb29/gsm1	UWY2011	Abs Fit (incld non-surv)	142.09	195.79	0.73	98.04
12	myb29/gsm1	UWY2012	Abs Fit (incld non-surv)	51.18	66.65	0.77	103.73
13	myb28/AOP2	UCD2012	Abs Fit (incld non-surv)	186.2	142.85	1.3	176.1
13	myb28/AOP2	UWY2011	Abs Fit (incld non-surv)	139.19	195.79	0.71	96.04
13	myb28/AOP2	UWY2012	Abs Fit (incld non-surv)	19.52	66.65	0.29	39.57
14	myb28/gsoh	UCD2012	Abs Fit (incld non-surv)	145.76	142.85	1.02	137.85
14	myb28/gsoh	UWY2011	Abs Fit (incld non-surv)	220.93	195.79	1.13	152.45
14	myb28/gsoh	UWY2012	Abs Fit (incld non-surv)	82.76	66.65	1.24	167.75
15	myb29/AOP2/gsoh	UCD2012	Abs Fit (incld non-surv)	105.66	142.85	0.74	99.93
15	myb29/AOP2/gsoh	UWY2011	Abs Fit (incld non-surv)	185.14	195.79	0.95	127.75
15	myb29/AOP2/gsoh	UWY2012	Abs Fit (incld non-surv)	48.76	66.65	0.73	98.82
16	AOP2/gsoh	UCD2012	Abs Fit (incld non-surv)	129.39	142.85	0.91	122.37
16	AOP2/gsoh	UWY2011	Abs Fit (incld non-surv)	163.14	195.79	0.83	112.57
16	AOP2/gsoh	UWY2012	Abs Fit (incld non-surv)	55.22	66.65	0.83	111.92
17	myb28/myb29/gsoh	UCD2012	Abs Fit (incld non-surv)	147.05	142.85	1.03	139.07
17	myb28/myb29/gsoh	UWY2011	Abs Fit (incld non-surv)	161.09	195.79	0.82	111.16
17	myb28/myb29/gsoh	UWY2012	Abs Fit (incld non-surv)	91.2	66.65	1.37	184.85
1	WT Col-0	UCD2012	TFC (excld non-surv)	155.91	165.86	0.94	151.06
1	WT Col-0	UWY2011	TFC (excld non-surv)	213.88	233.32	0.92	147.31
1	WT Col-0	UWY2012	TFC (excld non-surv)	107.73	82.9	1.3	208.82
2	myb28	UCD2012	TFC (excld non-surv)	150.19	165.86	0.91	145.52
2	myb28	UWY2011	TFC (excld non-surv)	253.3	233.32	1.09	174.46
2	myb28	UWY2012	TFC (excld non-surv)	70.03	82.9	0.84	135.74
3	myb29	UCD2012	TFC (excld non-surv)	155.99	165.86	0.94	151.14
3	myb29	UWY2011	TFC (excld non-surv)	258.5	233.32	1.11	178.04
3	myb29	UWY2012	TFC (excld non-surv)	67.9	82.9	0.82	131.61
4	gsm1	UCD2012	TFC (excld non-surv)	144.14	165.86	0.87	139.65
4	gsm1	UWY2011	TFC (excld non-surv)	274.67	233.32	1.18	189.17
4	gsm1	UWY2012	TFC (excld non-surv)	68.92	82.9	0.83	133.59
5	gsox1	UCD2012	TFC (excld non-surv)	171.03	165.86	1.03	165.7
5	gsox1	UWY2011	TFC (excld non-surv)	275.4	233.32	1.18	189.68
5	gsox1	UWY2012	TFC (excld non-surv)	104.4	82.9	1.26	202.36
6	gsox3	UCD2012	TFC (excld non-surv)	133.59	165.86	0.81	129.43
6	gsox3	UWY2011	TFC (excld non-surv)	231.25	233.32	0.99	159.27
6	gsox3	UWY2012	TFC (excld non-surv)	61.32	82.9	0.74	118.85
7	AOP2	UCD2012	TFC (excld non-surv)	205.41	165.86	1.24	199.01
7	AOP2	UWY2011	TFC (excld non-surv)	244.02	233.32	1.05	168.06
7	AOP2	UWY2012	TFC (excld non-surv)	64.52	82.9	0.78	125.06
8	ESP	UCD2012	TFC (excld non-surv)	140.57	165.86	0.85	136.19
8	ESP	UWY2011	TFC (excld non-surv)	175.09	233.32	0.75	120.59
8	ESP	UWY2012	TFC (excld non-surv)	61.82	82.9	0.75	119.83
9	gsoh	UCD2012	TFC (excld non-surv)	149.43	165.86	0.9	144.77
9	gsoh	UWY2011	TFC (excld non-surv)	232.15	233.32	0.99	159.89
9	gsoh	UWY2012	TFC (excld non-surv)	76.5	82.9	0.92	148.29
10	myb28/myb29	UCD2012	TFC (excld non-surv)	186.52	165.86	1.12	180.71
10	myb28/myb29	UWY2011	TFC (excld non-surv)	265	233.32	1.14	182.51
10	myb28/myb29	UWY2012	TFC (excld non-surv)	104.54	82.9	1.26	202.64
11	myb28/gsm1	UCD2012	TFC (excld non-surv)	160.39	165.86	0.97	155.39
11	myb28/gsm1	UWY2011	TFC (excld non-surv)	246.48	233.32	1.06	169.76
11	myb28/gsm1	UWY2012	TFC (excld non-surv)	59.31	82.9	0.72	114.95
12	myb29/gsm1	UCD2012	TFC (excld non-surv)	196.46	165.86	1.18	190.34
12	myb29/gsm1	UWY2011	TFC (excld non-surv)	221	233.32	0.95	152.21
12	myb29/gsm1	UWY2012	TFC (excld non-surv)	78.75	82.9	0.95	152.63
13	myb28/AOP2	UCD2012	TFC (excld non-surv)	214.86	165.86	1.3	208.16
13	myb28/AOP2	UWY2011	TFC (excld non-surv)	218.14	233.32	0.93	150.24
13	myb28/AOP2	UWY2012	TFC (excld non-surv)	50.94	82.9	0.61	98.73
14	myb28/gsoh	UCD2012	TFC (excld non-surv)	175.15	165.86	1.06	169.7
14	myb28/gsoh	UWY2011	TFC (excld non-surv)	248.56	233.32	1.07	171.19
14	myb28/gsoh	UWY2012	TFC (excld non-surv)	134.74	82.9	1.63	261.17
15	myb29/AOP2/gsoh	UCD2012	TFC (excld non-surv)	145.42	165.86	0.88	140.89
15	myb29/AOP2/gsoh	UWY2011	TFC (excld non-surv)	230.64	233.32	0.99	158.85
15	myb29/AOP2/gsoh	UWY2012	TFC (excld non-surv)	76.42	82.9	0.92	148.12
16	AOP2/gsoh	UCD2012	TFC (excld non-surv)	156.08	165.86	0.94	151.21
16	AOP2/gsoh	UWY2011	TFC (excld non-surv)	177.32	233.32	0.76	122.13
16	AOP2/gsoh	UWY2012	TFC (excld non-surv)	92.15	82.9	1.11	178.61
17	myb28/myb29/gsoh	UCD2012	TFC (excld non-surv)	178.46	165.86	1.08	172.91
17	myb28/myb29/gsoh	UWY2011	TFC (excld non-surv)	200.98	233.32	0.86	138.42
17	myb28/myb29/gsoh	UWY2012	TFC (excld non-surv)	129.36	82.9	1.56	250.75
1	WT Col-0	UCD2012	TFC (incld non-surv)	157.55	158.33	1	148.29
1	WT Col-0	UWY2011	TFC (incld non-surv)	197.56	217.48	0.91	135.39
1	WT Col-0	UWY2012	TFC (incld non-surv)	101.23	71.28	1.42	211.63
2	myb28	UCD2012	TFC (incld non-surv)	148.05	158.33	0.94	139.35
2	myb28	UWY2011	TFC (incld non-surv)	247.63	217.48	1.14	169.69
2	myb28	UWY2012	TFC (incld non-surv)	65.03	71.28	0.91	135.95
3	myb29	UCD2012	TFC (incld non-surv)	140.66	158.33	0.89	132.4
3	myb29	UWY2011	TFC (incld non-surv)	258.28	217.48	1.19	176.99
3	myb29	UWY2012	TFC (incld non-surv)	67.75	71.28	0.95	141.64
4	gsm1	UCD2012	TFC (incld non-surv)	135.78	158.33	0.86	127.8
4	gsm1	UWY2011	TFC (incld non-surv)	265.64	217.48	1.22	182.04
4	gsm1	UWY2012	TFC (incld non-surv)	65.48	71.28	0.92	136.9
5	gsox1	UCD2012	TFC (incld non-surv)	165.2	158.33	1.04	155.49
5	gsox1	UWY2011	TFC (incld non-surv)	254.1	217.48	1.17	174.13
5	gsox1	UWY2012	TFC (incld non-surv)	90.43	71.28	1.27	189.06
6	gsox3	UCD2012	TFC (incld non-surv)	133.03	158.33	0.84	125.21
6	gsox3	UWY2011	TFC (incld non-surv)	223.59	217.48	1.03	153.22
6	gsox3	UWY2012	TFC (incld non-surv)	61.22	71.28	0.86	127.98
7	AOP2	UCD2012	TFC (incld non-surv)	194.81	158.33	1.23	183.37
7	AOP2	UWY2011	TFC (incld non-surv)	245.41	217.48	1.13	168.17
7	AOP2	UWY2012	TFC (incld non-surv)	64.69	71.28	0.91	135.25
8	ESP	UCD2012	TFC (incld non-surv)	131.57	158.33	0.83	123.85
8	ESP	UWY2011	TFC (incld non-surv)	171.88	217.48	0.79	117.78
8	ESP	UWY2012	TFC (incld non-surv)	61.8	71.28	0.87	129.21
9	gsoh	UCD2012	TFC (incld non-surv)	144.43	158.33	0.91	135.94
9	gsoh	UWY2011	TFC (incld non-surv)	192.61	217.48	0.89	131.99
9	gsoh	UWY2012	TFC (incld non-surv)	71.02	71.28	1	148.47
10	myb28/myb29	UCD2012	TFC (incld non-surv)	176.16	158.33	1.11	165.81
10	myb28/myb29	UWY2011	TFC (incld non-surv)	209.95	217.48	0.97	143.87
10	myb28/myb29	UWY2012	TFC (incld non-surv)	99.17	71.28	1.39	207.33
11	myb28/gsm1	UCD2012	TFC (incld non-surv)	161.97	158.33	1.02	152.45
11	myb28/gsm1	UWY2011	TFC (incld non-surv)	223.8	217.48	1.03	153.36
11	myb28/gsm1	UWY2012	TFC (incld non-surv)	57.54	71.28	0.81	120.3
12	myb29/gsm1	UCD2012	TFC (incld non-surv)	184.95	158.33	1.17	174.08
12	myb29/gsm1	UWY2011	TFC (incld non-surv)	192.42	217.48	0.88	131.86
12	myb29/gsm1	UWY2012	TFC (incld non-surv)	57	71.28	0.8	119.16
13	myb28/AOP2	UCD2012	TFC (incld non-surv)	195.15	158.33	1.23	183.69
13	myb28/AOP2	UWY2011	TFC (incld non-surv)	199.02	217.48	0.92	136.38
13	myb28/AOP2	UWY2012	TFC (incld non-surv)	30.38	71.28	0.43	63.51
14	myb28/gsoh	UCD2012	TFC (incld non-surv)	176.72	158.33	1.12	166.34
14	myb28/gsoh	UWY2011	TFC (incld non-surv)	229.83	217.48	1.06	157.5
14	myb28/gsoh	UWY2012	TFC (incld non-surv)	101.27	71.28	1.42	211.72
15	myb29/AOP2/gsoh	UCD2012	TFC (incld non-surv)	137.2	158.33	0.87	129.14
15	myb29/AOP2/gsoh	UWY2011	TFC (incld non-surv)	213.83	217.48	0.98	146.53
15	myb29/AOP2/gsoh	UWY2012	TFC (incld non-surv)	55.21	71.28	0.77	115.43
16	AOP2/gsoh	UCD2012	TFC (incld non-surv)	149.89	158.33	0.95	141.09
16	AOP2/gsoh	UWY2011	TFC (incld non-surv)	174.85	217.48	0.8	119.82
16	AOP2/gsoh	UWY2012	TFC (incld non-surv)	62.1	71.28	0.87	129.83
17	myb28/myb29/gsoh	UCD2012	TFC (incld non-surv)	158.52	158.33	1	149.21
17	myb28/myb29/gsoh	UWY2011	TFC (incld non-surv)	196.7	217.48	0.9	134.79
17	myb28/myb29/gsoh	UWY2012	TFC (incld non-surv)	100.51	71.28	1.41	210.14
