# Supplementary material for: Natural genetic variation in Arabidopsis thaliana defense metabolism genes modulates field fitness
Source: eLife. 2015 Apr 13;4:e05604. doi: 10.7554/eLife.05604 (PMC4396512; doi:10.7554/eLife.05604)
Supplement: Figure 9—source data 1. — DOI: http://dx.doi.org/10.7554/eLife.05604.043 [file elife05604s007.xlsx]

## Sheet: Sheet1
Figure 9 - source file. χ2 analysis comparing observed and expected GSL haplotype frequencies observed among a globally distributed population of 144 Arabidopsis thaliana accessions																						Source	Line	GSL Haplotype	MYB28	MYB29	MAM1	GSOX	AOP2	AOP3	GSOH	Obs Freq	Obs Count	Exp Freq	Exp Count	Obs-Exp	Exp/1000	Chi Sq	Chi Sq Pval	Significant
GSL Haplotype	MYB28	MYB29	MAM1	GSOX	AOP	GSOH	Obs Freq	Obs Count	Exp Freq	Exp Count	χ2	p value										NEW	NA	gsm1/AOP2/gsoh	0.94	0.85	0.67	0.96	0.62		0.29	0.0699301	10	0.0924022	13.2135	-3.21352	92.4022	0.781526	0.376675	NS
gsm1/AOP2	0.951389	0.854167	0.673611	0.979167	0.618056	1	0.370629	53	0.331279	47.7042	0.587906	0.44323										NEW	NA	gsm1/AOP3	0.94	0.85	0.67	0.96	0.24		1	0.195804	28	0.12334	17.6376	10.3624	123.34	6.08805	0.0136099	0.0136099
gsm1/AOP3	0.951389	0.854167	0.673611	0.979167	0.236111	1	0.202797	29	0.126556	18.2241	6.37182	0.0115946										NEW	NA	gsox	0.94	0.85	0.33	0.04	0.144182		1	0.00699301	1	0.00152066	0.217455	0.782545	1.52066	2.81612	0.0933219	NS
AOP2	0.951389	0.854167	0.326389	0.979167	0.618056	0.696429	0.174825	25	0.111788	16.0975	4.92336	0.0264959										NEW	NA	myb28/AOP2	0.06	0.85	0.33	0.96	0.62		0.71	0.013986	2	0.00711222	1.01705	0.982952	7.11222	0.949999	0.329719	NS
myb29	0.951389	0.145833	0.326389	0.979167	0.145833	1	0.041958	6	0.00646642	0.931164	27.5925	1.30665e-07										NEW	NA	myb28/AOP2/gsoh	0.06	0.85	0.33	0.96	0.62		0.29	0.00699301	1	0.00290499	0.415414	0.584586	2.90499	0.822651	0.364406	NS
gsox	0.951389	0.854167	0.326389	0.0208333	0.145833	1	0.034965	5	0.000805845	0.116042	205.556	6.01126e-47										NEW	NA	myb28/gsm1	0.06	0.85	0.67	0.96	0.144182		1	0.00699301	1	0.00472964	0.676338	0.323662	4.72964	0.154888	0.693907	NS
AOP2/gsoh	0.951389	0.854167	0.326389	0.979167	0.618056	0.303571	0.027972	4	0.0487283	7.01687	1.29709	0.254745										NEW	NA	myb28/gsm1/AOP2	0.94	0.15	0.67	0.96	0.62		1	0.013986	2	0.0562285	8.04068	-6.04068	56.2285	4.53815	0.0331474	0.0331474
myb29/gsm1	0.951389	0.145833	0.673611	0.979167	0.145833	1	0.027972	4	0.0133456	1.92176	2.24745	0.133835										NEW	NA	myb28/gsm1/AOP2/gsoh	0.06	0.85	0.67	0.96	0.62		0.29	0.013986	2	0.00589802	0.843416	1.15658	5.89802	1.58603	0.207894	NS
myb29/gsm1/AOP3	0.951389	0.145833	0.673611	0.979167	0.236111	1	0.027972	4	0.0216071	3.11143	0.253762	0.614439										NEW	NA	myb28/gsm1/AOP3	0.06	0.85	0.67	0.96	0.24		1	0.041958	6	0.00787277	1.12581	4.87419	7.87277	21.1029	4.35269e-06	4.35269e-06
Col-0	0.951389	0.854167	0.326389	0.979167	0.145833	1	0.020979	3	0.0378747	5.45396	1.10414	0.29336										NEW	NA	myb28/gsox	0.06	0.85	0.33	0.04	0.144182		1	0.00699301	1	9.70635e-05	0.0138801	0.98612	0.0970635	70.0596	5.75394e-17	5.75394e-17
myb28/gsm1/AOP2	0.0486111	0.854167	0.673611	0.979167	0.618056	1	0.013986	2	0.0169267	2.43744	0.0785062	0.779332										NEW	NA	myb29	0.94	0.15	0.33	0.96	0.144182		1	0.041958	6	0.00644045	0.920984	5.07902	6.44045	28.0096	1.20714e-07	1.20714e-07
myb29/gsm1/AOP2	0.951389	0.145833	0.673611	0.979167	0.618056	1	0.013986	2	0.0565599	8.14462	4.63574	0.0313126										NEW	NA	myb29/AOP2	0.94	0.15	0.33	0.96	0.62		0.71	0.00699301	1	0.0196632	2.81184	-1.81184	19.6632	1.16748	0.27992	NS
gsm1	0.951389	0.854167	0.673611	0.979167	0.145833	1	0.00699301	1	0.078167	11.256	9.34489	0.00223608										NEW	NA	myb29/gsm1	0.94	0.15	0.67	0.96	0.144182		1	0.027972	4	0.0130761	1.86988	2.13012	13.0761	2.42659	0.119292	NS
myb28/AOP2	0.0486111	0.854167	0.326389	0.979167	0.618056	0.696429	0.00699301	1	0.00571182	0.822502	0.0383047	0.844833										NEW	whole model	whole model														160.693	6.09675e-25	6.09675e-25
myb28/AOP2/gsoh	0.0486111	0.854167	0.326389	0.979167	0.618056	0.303571	0.00699301	1	0.00248977	0.358526	1.14772	0.284027
myb28/gsm1	0.0486111	0.854167	0.673611	0.979167	0.145833	1	0.00699301	1	0.00399393	0.575126	0.313875	0.575312													MYB28	MYB29	MAM1	GSOX	AOP2	AOP3	GSOH
myb28/gsm1/AOP3	0.0486111	0.854167	0.673611	0.979167	0.236111	1	0.00699301	1	0.00646637	0.931157	0.00508974	0.943125
myb28/gsox	0.0486111	0.854167	0.326389	0.0208333	0.145833	1	0.00699301	1	4.11746e-05	0.00592914	166.664	2.18827e-38
myb29/AOP2	0.951389	0.145833	0.326389	0.979167	0.618056	0.696429	0.00699301	1	0.0190858	2.74836	1.11221	0.291602
full model											382	1.06564e-70
	aliphatic GSL locus
Allelic state	MYB28	MYB29	MAM1	GSOX	AOP	GSOH
functional/AOP2	0.951389	0.854167	0.326389	0.979167	0.618056	0.696429
non-function/AOP3	0.0486111	0.145833	0.673611	0.0208333	0.236111	0.303571
non-functional (for AOP locus)					0.145833
Shown are the GSL haplotypes deduced from GSL data collected on a population of 144 chamber grown Arabidopsis accessions along with their corresponding observed and expected haplotype frequencies, χ2 values and p values. The individual observed allele frequencies for six aliphatic GSL loci are also shown. The different loci were placed into an allele group, which was binary (functional/non-functi…
